# Supplementary material for: The role of the C. albicans transcriptional repressor NRG1 during filamentation and disseminated candidiasis is strain dependent
Source: mSphere. 2024 Feb 20;9(3):e00785-23. doi: 10.1128/msphere.00785-23 (PMC10964420; doi:10.1128/msphere.00785-23)
Supplement: Table S1 — In vitro expression data. [file msphere.00785-23-s0006.xlsx]

## Sheet: Read me
	Background subtracted values were used to generate the fold change data
	The resulting counts were first normalized to the highest toal counts from the biological replicates and then to the highest total counts for the samples
	downregulated genes were denoted "RED"
	upregulated genes were denoted "GREEN"
	Individual sheet information:
	vs SN250 : Clinical strains (Ref strain) comapred to the Laboratory strain SN250
	nrg1-94015 : nrg1 mutant strain in 94015 background
	nrg1-57055 : nrg1 mutant strain in 57055 background
	nrg1-78042 : nrg1 mutant strain in 78042 background
	nrg1-78048 : nrg1 mutant strain in 78048 background
	Clinical mutant vs Ref strain : Fold change for all 188 genes in the nrg1 mutant background
	Ref vs SN250 : Fold change for all 188 genes in the Ref clinical strain compared with the SN250

## Sheet: vs SN250
Probe Name		Counts after background subtractions															Normalize count - H			Normalize count - 94015		Normalize counts - 57055			Normalize counts - 78042			Normalize counts - 78048				Avg_Individual rplicates						Normalize to SN250_Avg						Probe Name	94015/SN250			57055/SN250
		WT_H1	WT_H2	WT_H3	94015.1	94015.2	57055.1	57055.2	57055.3	78042.1	78042.2	78042.3	78048.1	78048.2	78048.3		WT_H1	WT_H2	WT_H3	94015.1	94015.2	57055.1	57055.2	57055.3	78042.1	78042.2	78042.3	78048.1	78048.2	78048.3		Avg_SN250	Avg_94015	Avg_57055	Avg_78042	Avg_78048		SN250	94015	57055	78042	78048			FC	T-Test	FDR	FC	T-Test
ACE2		261.562	241.277	209.498	64.6154	65.3973	95.4085	77.1534	86.0357	108.831	87.3518	20.9172	108.831	32.7933	61.9526		289.071	248.485	209.498	84.8916	65.3973	110.515	84.3988	86.0357	120.478	90.5262	20.9172	127.301	32.7933	67.1336		249.018	75.1445	93.6499	77.307	75.7428		249.018	87.6167	108.481	94.9485	87.9826		ACE2	0.35185	0.0107373	0.00783125	0.435637	0.00315507
ACS1		19954.6	21972.3	19044.5	4325.62	13419.4	35242.4	22893.2	26865	14925.8	18508.4	20729.9	14925.8	22166.8	6935.95		22053.2	22628.6	19044.5	5682.99	13419.4	40822.6	25043	26865	16523.2	19181	20729.9	17459.1	22166.8	7515.99		21242.1	9551.19	30910.2	18811.4	15713.9		21242.1	11136.5	35805.5	23104.1	18253.3		ACS1	0.524264	0.035987	0.0204214	1.68559	0.131245
ACS2		2689.56	2871.28	2835.5	6039.62	6795.4	4983.41	3391.15	3925.04	9060.83	2189.35	1927.92	9060.83	2435.79	4919.95		2972.42	2957.05	2835.5	7934.84	6795.4	5772.47	3709.61	3925.04	10030.5	2268.91	1927.92	10598.6	2435.79	5331.4		2921.66	7365.12	4469.04	4742.45	6121.95		2921.66	8587.56	5176.8	5824.68	7111.24		ACS2	2.93928	0.00191092	0.00237449	1.77187	0.0777957
ADH5		15924.6	17451.3	21201.5	6841.62	13218.4	9978.41	11851.2	12399	15226.8	15226.4	14820.9	15226.8	23325.8	21045		17599.3	17972.6	21201.5	8988.51	13218.4	11558.4	12964.1	12399	16856.4	15779.7	14820.9	17811.1	23325.8	22804.9		18924.5	11103.5	12307.2	15819	21313.9		18924.5	12946.4	14256.3	19428.9	24758.2		ADH5	0.684107	0.0362168	0.0204214	0.753324	0.00550881
AHR1		711.562	709.277	538.498	395.615	615.397	877.408	1153.15	1338.04	1669.83	349.352	328.917	1669.83	799.793	741.953		786.397	730.465	538.498	519.759	615.397	1016.33	1261.44	1338.04	1848.54	362.047	328.917	1953.24	799.793	804.001		685.12	567.578	1205.27	846.5	1185.68		685.12	661.783	1396.15	1039.67	1377.28		AHR1	0.965938	0.337664	0.140021	2.03782	0.0132615
ALS1		11885.6	12346.3	15774.5	227.615	152.397	13358.4	19304.2	24937	7794.83	4548.35	4650.92	7794.83	5709.79	6359.95		13135.6	12715.1	15774.5	299.041	152.397	15473.5	21117	24937	8629.04	4713.64	4650.92	9117.78	5709.79	6891.82		13875.1	225.719	20509.2	5997.86	7239.8		13875.1	263.183	23757.2	7366.58	8409.73		ALS1	0.0189681	0.00159525	0.00211905	1.71223	0.0848596
ALS2		78.5622	93.277	125.498	1105.62	1782.4	166.408	223.153	278.036	1333.83	301.352	208.917	1333.83	3044.79	5932.95		86.8246	96.0634	125.498	1452.56	1782.4	192.757	244.109	278.036	1476.58	312.303	208.917	1560.21	3044.79	6429.11		102.795	1617.48	238.301	665.933	3678.04		102.795	1885.94	276.041	817.899	4272.4		ALS2	18.3466	0.00117697	0.00177931	2.68535	0.00778043
ALS3		25020.6	25896.3	20372.5	117.615	218.397	10123.4	10425.2	9853.04	8667.83	495.352	681.917	8667.83	4335.79	7205.95		27652	26669.9	20372.5	154.523	218.397	11726.3	11404.2	9853.04	9595.46	513.353	681.917	10138.9	4335.79	7808.57		24898.1	186.46	10994.5	3596.91	7427.77		24898.1	217.408	12735.7	4417.73	8628.08		ALS3	0.00873192	0.0035474	0.00347703	0.511513	0.00410412
ALS4		365.562	369.277	260.498	848.615	1155.4	304.408	608.153	988.036	1045.83	3504.35	2426.92	1045.83	2833.79	5090.95		404.008	380.308	260.498	1114.91	1155.4	352.608	665.264	988.036	1157.76	3631.7	2426.92	1223.33	2833.79	5516.7		348.271	1135.15	668.636	2405.46	3191.27		348.271	1323.56	774.528	2954.39	3706.98		ALS4	3.80038	0.00092463	0.00155107	2.22392	0.164861
ALS5		137.562	175.277	121.498	202.615	294.397	47.4085	76.1534	88.0357	189.831	64.3518	22.9172	189.831	220.793	137.953		152.03	180.513	121.498	266.196	294.397	54.915	83.3049	88.0357	210.146	66.6903	22.9172	222.049	220.793	149.489		151.347	280.297	75.4185	99.918	197.444		151.347	326.819	87.3626	122.719	229.35		ALS5	2.15941	0.0131844	0.00912036	0.577235	0.018953
ALS6		5.56224	18.277	1	1	10.3973	1	43.1534	4.03573	26.8306	1	1	26.8306	0.793294	1		6.14722	18.823	1	1	1	1	47.2059	4.03573	1	1	1	31.3843	0.793294	1		8.65674	1	17.4139	1	11.0592		8.65674	1	20.1717	1	12.8463		ALS6	0.115517	0.344328	0.141745	2.33018	0.609669
ALS7		501.562	486.277	528.498	1270.62	1981.4	732.408	1400.15	1619.04	646.831	668.352	493.917	646.831	597.793	472.953		554.312	500.803	528.498	1669.33	1981.4	848.376	1531.64	1619.04	716.055	692.64	493.917	756.611	597.793	512.505		527.871	1825.37	1333.02	634.204	622.303		527.871	2128.33	1544.13	778.93	722.866		ALS7	4.03192	0.00161061	0.00211905	2.9252	0.0299851
ALS9		45.5622	50.277	1	256.615	314.397	1	1	1	153.831	1	1	153.831	132.793	101.953		50.354	51.7789	1	337.141	314.397	1	1	1	1	1	1	179.939	132.793	110.479		34.3776	325.769	1	1	141.07		34.3776	379.839	1	1	163.867		ALS9	11.049	0.0010824	0.00168905	0.0290887	0.116197
AOX2		1981.56	2145.28	2303.5	370.615	260.397	35.4085	401.153	859.036	435.831	281.352	149.917	435.831	429.793	351.953		2189.96	2209.36	2303.5	486.914	260.397	41.0149	438.825	859.036	482.473	291.576	149.917	509.8	429.793	381.386		2234.27	373.656	446.292	307.989	440.326		2234.27	435.674	516.972	378.272	511.482		AOX2	0.194996	0.000298056	0.000960067	0.231382	0.00170061
ARG1		438.562	464.277	484.498	87.6154	1	57.4085	171.153	129.036	288.831	120.352	13.9172	288.831	41.7933	157.953		484.686	478.146	484.498	1	1	66.4983	187.226	129.036	319.741	124.725	13.9172	337.851	41.7933	171.162		482.443	1	127.587	152.795	183.602		482.443	1	147.793	187.662	213.272		ARG1	0.00207278	4.22096e-07	2.83226e-05	0.306342	0.000528375
ARG81		192.562	215.277	172.498	183.615	354.397	158.408	128.153	159.036	310.831	164.352	106.917	310.831	179.793	95.9526		212.814	221.708	172.498	241.234	354.397	183.49	140.188	159.036	344.096	170.324	106.917	363.585	179.793	103.977		202.34	297.815	160.905	207.112	215.785		202.34	347.246	186.387	254.376	250.655		ARG81	1.71615	0.132256	0.0629387	0.92116	0.102722
BCR1		702.562	731.277	720.498	595.615	1025.4	377.408	416.153	438.036	1179.83	417.352	347.917	1179.83	893.793	837.953		776.451	753.122	720.498	782.519	1025.4	437.166	455.234	438.036	1306.1	432.519	347.917	1380.07	893.793	908.029		750.023	903.958	443.479	695.511	1060.63		750.023	1053.99	513.713	854.227	1232.03		BCR1	1.40528	0.196127	0.0889199	0.684929	5.90487e-05
BRG1		2178.56	2446.28	3135.5	59.6154	10.3973	2460.41	3236.15	3849.04	3136.83	2014.35	1177.92	3136.83	1510.79	1261.95		2407.68	2519.35	3135.5	78.3226	10.3973	2849.98	3540.06	3849.04	3472.54	2087.55	1177.92	3669.22	1510.79	1367.49		2687.51	44.36	3413.02	2246	2182.5		2687.51	51.7227	3953.55	2758.54	2535.19		BRG1	0.0192456	0.00288333	0.00307097	1.47108	0.122952
CAP1		717.562	807.277	657.498	2117.62	2936.4	1150.41	1071.15	1351.04	1653.83	1452.35	2413.92	1653.83	1138.79	2032.95		793.028	831.392	657.498	2782.12	2936.4	1332.56	1171.74	1351.04	1830.82	1505.13	2413.92	1934.52	1138.79	2202.96		760.639	2859.26	1285.11	1916.62	1758.76		760.639	3333.83	1488.64	2354	2042.97		CAP1	4.38293	0.000167808	0.000938326	1.95709	0.00250099
CAT1		1815.56	1965.28	1782.5	967.615	3408.4	1654.41	1074.15	1235.04	1253.83	1603.35	2920.92	1253.83	1853.79	1837.95		2006.5	2023.98	1782.5	1271.25	3408.4	1916.36	1175.03	1235.04	1388.02	1661.62	2920.92	1466.63	1853.79	1991.66		1937.66	2339.82	1442.14	1990.18	1770.69		1937.66	2728.18	1670.53	2444.34	2056.83		CAT1	1.40798	0.65084	0.253903	0.862139	0.118661
CDC10		163.562	202.277	143.498	972.615	1688.4	960.408	626.153	678.036	1533.83	647.352	495.917	1533.83	807.793	860.953		180.764	208.319	143.498	1277.82	1688.4	1112.48	684.955	678.036	1697.98	670.877	495.917	1794.15	807.793	932.952		177.527	1483.11	825.156	954.925	1178.3		177.527	1729.27	955.836	1172.84	1368.71		CDC10	9.74089	0.00350599	0.00347703	5.38417	0.0110782
CDR1		3178.56	3347.28	3967.5	5633.62	6606.4	2667.41	4436.15	5181.04	3632.83	2414.35	2399.92	3632.83	4325.79	2201.95		3512.85	3447.27	3967.5	7401.44	6606.4	3089.76	4852.75	5181.04	4021.62	2502.09	2399.92	4249.4	4325.79	2386.1		3642.54	7003.92	4374.51	2974.54	3653.76		3642.54	8166.41	5067.31	3653.33	4244.2		CDR1	2.24196	0.00268326	0.00300078	1.39115	0.335757
CDR2		24.5622	24.277	1	2488.62	4978.4	2.40845	32.1534	19.0357	50.8306	6.35178	17.9172	50.8306	46.7933	13.9526		27.1455	25.0022	1	3269.54	4978.4	2.7898	35.1729	19.0357	56.2705	6.5826	17.9172	59.4576	46.7933	15.1195		17.7159	4123.97	18.9995	26.9234	40.4568		17.7159	4808.45	22.0085	33.0674	46.9945		CDR2	271.42	0.00756912	0.00597515	1.2423	0.923488
CHT2		2718.56	2843.28	3098.5	605.615	755.397	3242.41	1857.15	2281.04	9668.83	653.352	491.917	9668.83	2963.79	6410.95		3004.47	2928.21	3098.5	795.657	755.397	3755.8	2031.56	2281.04	10703.6	677.095	491.917	11309.8	2963.79	6947.09		3010.39	775.527	2689.46	3957.53	7073.57		3010.39	904.247	3115.4	4860.65	8216.64		CHT2	0.300375	5.49011e-05	0.000572441	1.03488	0.584459
CHT3		772.562	939.277	650.498	885.615	1212.4	539.408	636.153	680.036	493.831	1662.35	1374.92	493.831	1069.79	601.953		853.813	967.335	650.498	1163.52	1212.4	624.817	695.894	680.036	546.68	1722.76	1374.92	577.644	1069.79	652.293		823.882	1187.96	666.915	1214.79	766.577		823.882	1385.13	772.535	1492	890.454		CHT3	1.68123	0.0572926	0.0302703	0.937677	0.174355
CIT1		16859.6	17534.3	19110.5	2331.62	5825.4	28051.4	11407.2	15482	10179.8	6568.35	6836.92	10179.8	10604.8	2322.95		18632.7	18058.1	19110.5	3063.27	5825.4	32493	12478.4	15482	11269.3	6807.05	6836.92	11907.6	10604.8	2517.22		18600.4	4444.34	20151.1	8304.41	8343.19		18600.4	5181.99	23342.5	10199.5	9691.43		CIT1	0.278596	0.00101748	0.00162554	1.25494	0.815945
CPH1		304.562	319.277	409.498	120.615	128.397	193.408	125.153	129.036	343.831	73.3518	46.9172	343.831	123.793	151.953		336.593	328.815	409.498	158.464	128.397	224.032	136.906	129.036	380.627	76.0174	46.9172	402.186	123.793	164.66		358.302	143.431	163.325	167.854	230.213		358.302	167.237	189.191	206.158	267.415		CPH1	0.466749	0.00870294	0.00671227	0.528021	0.008075
CPH2		1358.56	1387.28	1337.5	942.615	1206.4	1201.41	1214.15	1486.04	1570.83	1383.35	1292.92	1570.83	1416.79	1033.95		1501.44	1428.72	1337.5	1238.41	1206.4	1391.64	1328.17	1486.04	1738.94	1433.62	1292.92	1837.43	1416.79	1120.42		1422.55	1222.4	1401.95	1488.49	1458.22		1422.55	1425.29	1623.98	1828.17	1693.86		CPH2	1.00193	0.0490086	0.0267356	1.14159	0.77041
CRH11		1167.56	1266.28	1084.5	157.615	300.397	329.408	340.153	340.036	219.831	331.352	251.917	219.831	229.793	295.953		1290.35	1304.1	1084.5	207.075	300.397	381.566	372.097	340.036	243.357	343.393	251.917	257.14	229.793	320.703		1226.32	253.736	364.566	279.556	269.212		1226.32	295.851	422.303	343.351	312.716		CRH11	0.241251	0.0021804	0.00261259	0.344366	0.000281153
CSA1		9499.56	9951.28	11636.5	4242.62	4221.4	14384.4	15458.2	17173	8064.83	5255.35	6255.92	8064.83	9199.79	7346.95		10498.6	10248.5	11636.5	5573.94	4221.4	16662	16909.8	17173	8927.93	5446.33	6255.92	9433.6	9199.79	7961.36		10794.6	4897.67	16914.9	6876.73	8864.92		10794.6	5710.57	19593.8	8446	10297.5		CSA1	0.529023	0.00423799	0.00394957	1.81515	0.000171996
CSH1		1233.56	1382.28	1399.5	9641.62	18714.4	4603.41	3117.15	3400.04	7246.83	1063.35	1216.92	7246.83	5253.79	4957.95		1363.3	1423.57	1399.5	12667.1	18714.4	5332.3	3409.88	3400.04	8022.39	1101.99	1216.92	8476.77	5253.79	5372.58		1395.45	15690.8	4047.41	3447.1	6367.71		1395.45	18295.1	4688.4	4233.73	7396.72		CSH1	13.1105	0.00792633	0.00618438	3.35976	0.0145374
DAK2		1037.56	1215.28	1145.5	3685.62	4873.4	1812.41	2150.15	2890.04	2568.83	3695.35	3219.92	2568.83	4043.79	3496.95		1146.68	1251.58	1145.5	4842.16	4873.4	2099.38	2352.07	2890.04	2843.75	3829.64	3219.92	3004.82	4043.79	3789.4		1181.25	4857.78	2447.16	3297.77	3612.67		1181.25	5664.06	2834.72	4050.32	4196.47		DAK2	4.79496	4.56566e-06	0.000153178	2.39976	0.00581103
DDR48		10279.6	11521.3	8854.5	148.615	133.397	5280.41	6961.15	6734.04	1839.83	4446.35	4550.92	1839.83	2979.79	4506.95		11360.7	11865.4	8854.5	195.251	133.397	6116.49	7614.87	6734.04	2036.73	4607.93	4550.92	2152.09	2979.79	4883.86		10693.5	164.324	6821.8	3731.86	3338.58		10693.5	191.598	7902.17	4583.47	3878.09		DDR48	0.0179172	0.00313417	0.00325046	0.738967	0.0196368
DFG5		521.562	584.277	425.498	381.615	522.397	601.408	553.153	601.036	571.831	582.352	431.917	571.831	560.793	417.953		576.415	601.731	425.498	501.366	522.397	696.634	605.099	601.036	633.028	603.515	431.917	668.882	560.793	452.905		534.548	511.882	634.256	556.153	560.86		534.548	596.842	734.704	683.068	651.494		DFG5	1.11654	0.771871	0.295958	1.37444	0.190056
ECE1		58600.6	62013.3	60486.5	1	1	4144.41	6757.15	5761.04	524.831	288.352	469.917	524.831	442.793	705.953		64763.6	63865.8	60486.5	1	1	4800.62	7391.71	5761.04	580.998	298.831	469.917	613.905	442.793	764.99		63038.6	1	5984.46	449.915	607.23		63038.6	1	6932.22	552.586	705.356		ECE1	1.58633e-05	4.17137e-05	0.000572441	0.109968	2.89777e-06
ECM331		1054.56	1166.28	822.498	229.615	261.397	1	60.1534	37.0357	66.8306	61.3518	8.91723	66.8306	24.7933	51.9526		1165.47	1201.12	822.498	301.668	261.397	1	65.8024	37.0357	73.9828	63.5813	8.91723	78.1731	24.7933	56.2973		1063.03	281.533	34.6127	48.8271	53.0879		1063.03	328.261	40.0943	59.9695	61.6668		ECM331	0.308798	0.0154603	0.0101705	0.0377171	0.00108967
EFG1		1646.56	1753.28	2407.5	1310.62	2314.4	1680.41	2133.15	2268.04	1807.83	1303.35	854.917	1807.83	1877.79	1072.95		1819.73	1805.65	2407.5	1721.89	2314.4	1946.48	2333.48	2268.04	2001.31	1350.72	854.917	2114.66	1877.79	1162.68		2010.96	2018.14	2182.66	1402.31	1718.38		2010.96	2353.11	2528.33	1722.32	1996.06		EFG1	1.17014	0.984388	0.351343	1.25728	0.499595
ELF1		1057.56	1059.28	1230.5	249.615	117.397	460.408	665.153	841.036	572.831	423.352	337.917	572.831	592.793	355.953		1168.79	1090.92	1230.5	327.944	117.397	533.308	727.617	841.036	634.135	438.737	337.917	670.052	592.793	385.72		1163.4	222.671	700.654	470.263	549.522		1163.4	259.629	811.617	577.577	638.323		ELF1	0.223164	0.00213726	0.00260745	0.697624	0.00932529
ENA2		2798.56	2755.28	3196.5	602.615	1606.4	1144.41	1351.15	1321.04	1138.83	805.352	666.917	1138.83	1401.79	368.953		3092.89	2837.58	3196.5	791.715	1606.4	1325.61	1478.04	1321.04	1260.71	834.619	666.917	1332.11	1401.79	399.807		3042.32	1199.06	1374.9	920.748	1044.57		3042.32	1398.07	1592.64	1130.86	1213.37		ENA2	0.459541	0.011657	0.00824072	0.523494	0.000147892
ENA21		6191.56	6624.28	6962.5	1232.62	929.397	1327.41	2480.15	2793.04	1562.83	1233.35	1034.92	1562.83	2418.79	1294.95		6842.73	6822.16	6962.5	1619.41	929.397	1537.59	2713.06	2793.04	1730.09	1278.17	1034.92	1828.08	2418.79	1403.25		6875.8	1274.4	2347.89	1347.72	1883.37		6875.8	1485.93	2719.73	1655.28	2187.72		ENA21	0.21611	0.000227201	0.000960067	0.395552	0.000375605
FAV2		176.562	193.277	182.498	1	1	38.4085	176.153	128.036	111.831	6.35178	1	111.831	79.7933	47.9526		195.131	199.051	182.498	1	1	44.4899	192.696	128.036	123.799	6.5826	1	130.811	79.7933	51.9628		192.226	1	121.74	43.7938	87.5222		192.226	1	141.021	53.7875	101.666		FAV2	0.0052022	8.41887e-05	0.000706133	0.733617	0.178006
FBP1		6480.56	7211.28	9464.5	5064.62	10343.4	8512.41	11277.2	9585.04	3940.83	5335.35	6515.92	3940.83	6008.79	3320.95		7162.12	7426.69	9464.5	6653.89	10343.4	9860.24	12336.2	9585.04	4362.58	5529.24	6515.92	4609.67	6008.79	3598.68		8017.77	8498.64	10593.8	5469.25	4739.05		8017.77	9909.22	12271.6	6717.33	5504.87		FBP1	1.23591	0.791541	0.301775	1.53055	0.0862726
FDH1		3535.56	3828.28	3677.5	894.615	1499.4	6337.41	5299.15	5555.04	5901.83	1393.35	1286.92	5901.83	3747.79	2667.95		3907.4	3942.64	3677.5	1175.34	1499.4	7340.86	5796.79	5555.04	6533.45	1443.99	1286.92	6903.5	3747.79	2891.07		3842.51	1337.37	6230.89	3088.12	4514.12		3842.51	1559.34	7217.69	3792.83	5243.59		FDH1	0.405814	0.000582826	0.00135668	1.87838	0.0134396
FGR15		177.562	225.277	209.498	93.6154	91.3973	134.408	133.153	138.036	231.831	153.352	100.917	231.831	189.793	126.953		196.236	232.007	209.498	122.992	91.3973	155.69	145.658	138.036	256.641	158.925	100.917	271.177	189.793	137.569		212.58	107.195	146.461	172.161	199.513		212.58	124.986	169.656	211.448	231.754		FGR15	0.587949	0.0097753	0.00736992	0.798082	0.00471846
FKH2		149.562	165.277	174.498	259.615	463.397	94.4085	94.1534	90.0357	250.831	123.352	68.9172	250.831	153.793	113.953		165.292	170.214	174.498	341.082	463.397	109.357	102.995	90.0357	277.675	127.834	68.9172	293.402	153.793	123.482		170.001	402.24	100.796	158.142	190.226		170.001	469.003	116.759	194.23	220.966		FKH2	2.75882	0.0147335	0.00988615	0.686813	0.000384554
FRP1		3956.56	4152.28	5663.5	2901.62	2519.4	1732.41	2373.15	3033.04	1380.83	2846.35	2330.92	1380.83	2886.79	1009.95		4372.67	4276.31	5663.5	3812.14	2519.4	2006.71	2596.01	3033.04	1528.61	2949.79	2330.92	1615.19	2886.79	1094.41		4770.83	3165.77	2545.25	2269.77	1865.46		4770.83	3691.21	2948.35	2787.73	2166.92		FRP1	0.773705	0.122483	0.0587045	0.617995	0.014328
FRP2		7071.56	7331.28	7562.5	2321.62	2441.4	4647.41	4109.15	4713.04	2636.83	1436.35	1211.92	2636.83	4278.79	962.953		7815.28	7550.28	7562.5	3050.14	2441.4	5383.27	4495.04	4713.04	2919.02	1488.55	1211.92	3084.36	4278.79	1043.48		7642.68	2745.77	4863.78	1873.16	2802.21		7642.68	3201.5	5634.06	2300.62	3255.04		FRP2	0.418897	0.000300468	0.000960067	0.737183	0.00058566
FRP3		6535.56	7452.28	8470.5	1472.62	5608.4	10919.4	7657.15	9029.04	3765.83	6469.35	6502.92	3765.83	5037.79	1048.95		7222.91	7674.89	8470.5	1934.72	5608.4	12648.4	8376.23	9029.04	4168.85	6704.45	6502.92	4404.97	5037.79	1136.67		7789.43	3771.56	10017.9	5792.07	3526.48		7789.43	4397.55	11604.4	7113.83	4096.35		FRP3	0.564554	0.0692678	0.03603	1.48976	0.181105
FTR1		5267.56	5503.28	7165.5	2595.62	2660.4	2731.41	4187.15	4082.04	5678.83	1620.35	1914.92	5678.83	2659.79	5355.95		5821.55	5667.67	7165.5	3410.12	2660.4	3163.89	4580.36	4082.04	6286.58	1679.24	1914.92	6642.65	2659.79	5803.86		6218.24	3035.26	3942.1	3293.58	5035.43		6218.24	3539.04	4566.41	4045.17	5849.15		FTR1	0.569139	0.0180373	0.0114179	0.734357	0.0226339
GAL1		1927.56	2074.28	1791.5	5379.62	2497.4	1853.41	2373.15	3294.04	2349.83	2532.35	2619.92	2349.83	2458.79	2010.95		2130.28	2136.24	1791.5	7067.73	2497.4	2146.87	2596.01	3294.04	2601.31	2624.38	2619.92	2748.65	2458.79	2179.12		2019.34	4782.57	2678.97	2615.2	2462.19		2019.34	5576.36	3103.24	3211.99	2860.07		GAL1	2.76148	0.20445	0.0914571	1.53676	0.134759
GAL4		1035.56	1124.28	1141.5	1603.62	1252.4	962.408	683.153	846.036	2162.83	1463.35	1636.92	2162.83	1347.79	1771.95		1144.47	1157.86	1141.5	2106.83	1252.4	1114.79	747.307	846.036	2394.3	1516.53	1636.92	2529.91	1347.79	1920.14		1147.94	1679.61	902.712	1849.25	1932.61		1147.94	1958.39	1045.68	2271.25	2244.92		GAL4	1.706	0.193646	0.0883921	0.910912	0.0895096
GAP2		1760.56	2072.28	1936.5	537.615	2662.4	1338.41	2784.15	2672.04	941.831	2168.35	2367.92	941.831	4982.79	518.953		1945.72	2134.18	1936.5	706.318	2662.4	1550.33	3045.61	2672.04	1042.63	2247.15	2367.92	1101.68	4982.79	562.352		2005.47	1684.36	2422.66	1885.9	2215.61		2005.47	1963.92	2806.34	2316.26	2573.64		GAP2	0.979285	0.691235	0.266562	1.39934	0.410033
GCA2		443.562	461.277	299.498	589.615	275.397	4.40845	26.1534	12.0357	398.831	44.3518	21.9172	398.831	632.793	704.953		490.212	475.056	299.498	774.636	275.397	5.10647	28.6095	12.0357	441.514	45.9635	21.9172	466.521	632.793	763.906		421.589	525.017	15.2506	169.798	621.073		421.589	612.158	17.6658	208.546	721.437		GCA2	1.45203	0.644163	0.252768	0.041903	0.00273588
GCN4		1726.56	1743.28	1281.5	1494.62	1201.4	2431.41	2898.15	3354.04	3898.83	1984.35	2453.92	3898.83	1909.79	3534.95		1908.14	1795.35	1281.5	1963.62	1201.4	2816.39	3170.32	3354.04	4316.08	2056.46	2453.92	4560.54	1909.79	3830.57		1661.66	1582.51	3113.58	2942.16	3433.64		1661.66	1845.17	3606.68	3613.56	3988.5		GCN4	1.11044	0.84744	0.317672	2.17052	0.0043208
GIS2		2792.56	2882.28	3020.5	2213.62	3410.4	2008.41	1875.15	2262.04	2382.83	2744.35	2708.92	2382.83	3020.79	2154.95		3086.26	2968.38	3020.5	2908.25	3410.4	2326.41	2051.25	2262.04	2637.84	2844.08	2708.92	2787.25	3020.79	2335.17		3025.04	3159.32	2213.23	2730.28	2714.4		3025.04	3683.7	2563.74	3353.33	3153.04		GIS2	1.21773	0.535168	0.216324	0.847506	0.000830343
GNP1		6656.56	7244.28	9139.5	3558.62	4109.4	3950.41	4329.15	4503.04	5773.83	2434.35	3784.92	5773.83	4904.79	5171.95		7356.63	7460.68	9139.5	4675.3	4109.4	4575.9	4735.7	4503.04	6391.75	2522.82	3784.92	6753.77	4904.79	5604.47		7985.6	4392.35	4604.88	4233.16	5754.35		7985.6	5121.38	5334.16	5199.17	6684.23		GNP1	0.641327	0.0189108	0.011859	0.667972	0.00436496
GPD2		7142.56	7414.28	9552.5	750.615	247.397	954.408	3346.15	4513.04	1844.83	2778.35	1317.92	1844.83	3701.79	496.953		7893.75	7635.76	9552.5	986.158	247.397	1105.53	3660.39	4513.04	2042.26	2879.32	1317.92	2157.94	3701.79	538.512		8360.67	616.777	3092.98	2079.83	2132.75		8360.67	719.149	3582.82	2554.45	2477.39		GPD2	0.0860157	0.00254104	0.00291638	0.428533	0.01135
HAC1		1576.56	1683.28	1706.5	676.615	1064.4	773.408	885.153	1077.04	844.831	693.352	704.917	844.831	949.793	861.953		1742.37	1733.56	1706.5	888.937	1064.4	895.868	968.277	1077.04	935.245	718.548	704.917	988.216	949.793	934.036		1727.48	976.667	980.394	786.237	957.348		1727.48	1138.77	1135.66	965.656	1112.05		HAC1	0.659211	0.00151387	0.00207308	0.65741	0.000155288
HAP2		1074.56	1095.28	1277.5	196.615	257.397	229.408	331.153	403.036	393.831	403.352	292.917	393.831	464.793	408.953		1187.57	1128	1277.5	258.313	257.397	265.732	362.252	403.036	435.978	418.01	292.917	460.672	464.793	443.152		1197.69	257.855	343.673	382.302	456.206		1197.69	300.653	398.101	469.543	529.928		HAP2	0.251028	0.00046305	0.00129461	0.332391	0.000137306
HAP3		185.562	138.277	231.498	1	1	1	4.15344	38.0357	56.8306	1	1	56.8306	19.7933	8.95264		205.078	142.408	231.498	1	1	1	4.54349	38.0357	1	1	1	66.4759	19.7933	9.70133		192.994	1	14.5264	1	31.9902		192.994	1	16.827	1	37.1597		HAP3	0.0051815	0.0110873	0.00799956	0.0871889	0.00350749
HAP43		1193.56	1317.28	1444.5	473.615	584.397	1127.41	1015.15	1191.04	1156.83	846.352	518.917	1156.83	1075.79	671.953		1319.09	1356.63	1444.5	622.235	584.397	1305.92	1110.49	1191.04	1280.63	877.109	518.917	1353.17	1075.79	728.147		1373.4	603.316	1202.48	892.22	1052.37		1373.4	703.453	1392.92	1095.83	1222.43		HAP43	0.512197	0.000594745	0.00135668	1.01421	0.0652816
HEM1		391.562	385.277	377.498	289.615	164.397	462.408	519.153	755.036	754.831	460.352	306.917	754.831	588.793	648.953		432.743	396.786	377.498	380.496	164.397	535.625	567.906	755.036	835.613	477.081	306.917	882.941	588.793	703.223		402.342	272.447	619.522	539.87	724.986		402.342	317.667	717.637	663.069	842.142		HEM1	0.789544	0.216399	0.0961614	1.78365	0.0365733
HGT7		4365.56	4558.28	3357.5	41873.6	1951.4	4855.41	13333.2	17005	19038.8	13969.4	15803.9	19038.8	24768.8	42044		4824.69	4694.44	3357.5	55013.5	1951.4	5624.2	14585.3	17005	21076.4	14477	15803.9	22270.1	24768.8	45560		4292.21	28482.5	12404.8	17119.1	30866.3		4292.21	33209.9	14369.4	21025.7	35854.2		HGT7	7.73725	0.308738	0.131116	3.34778	0.0809194
HOG1		1086.56	1278.28	1244.5	1347.62	1756.4	974.408	717.153	855.036	1294.83	1431.35	984.917	1294.83	1220.79	1030.95		1200.84	1316.46	1244.5	1770.5	1756.4	1128.69	784.5	855.036	1433.4	1483.37	984.917	1514.59	1220.79	1117.17		1253.93	1763.45	922.743	1300.56	1284.18		1253.93	2056.14	1068.88	1597.35	1491.71		HOG1	1.63975	0.00136781	0.00196525	0.852422	0.0397846
HSP104		1900.56	2106.28	2849.5	1625.62	6406.4	2479.41	1642.15	1999.04	3621.83	3685.35	7843.92	3621.83	3913.79	12268		2100.44	2169.2	2849.5	2135.73	6406.4	2871.99	1796.37	1999.04	4009.44	3819.28	7843.92	4236.53	3913.79	13293.9		2373.05	4271.06	2222.46	5224.21	7148.07		2373.05	4979.96	2574.44	6416.38	8303.18		HSP104	2.09855	0.326242	0.136818	1.08487	0.730454
HSP70		6626.56	7344.28	10138.5	1011.62	15897.4	9067.41	4841.15	5703.04	9624.83	8936.35	13029.9	9624.83	11103.8	14011		7323.48	7563.67	10138.5	1329.06	15897.4	10503.1	5295.78	5703.04	10654.9	9261.1	13029.9	11258.4	11103.8	15182.7		8341.88	8613.23	7167.31	10982	12514.9		8341.88	10042.8	8302.4	13488.1	14537.3		HSP70	1.2039	0.964095	0.347552	0.995268	0.569781
HTA1		8586.56	9399.28	7443.5	34157.6	38855.4	4413.41	4869.15	4182.04	12192.8	16311.4	9392.92	12192.8	9733.79	13936		9489.61	9680.05	7443.5	44876.2	38855.4	5112.21	5326.41	4182.04	13497.7	16904.1	9392.92	14262.2	9733.79	15101.4		8871.05	41865.8	4873.55	13264.9	13032.5		8871.05	48814.6	5645.38	16292	15138.5		HTA1	5.50268	0.000860599	0.00151964	0.636382	0.00742161
HTA2		4982.56	5487.28	4353.5	19615.6	22494.4	3128.41	3328.15	2793.04	8381.83	9220.35	4969.92	8381.83	6114.79	8774.95		5506.58	5651.19	4353.5	25771	22494.4	3623.75	3640.7	2793.04	9278.86	9555.42	4969.92	9804.41	6114.79	9508.78		5170.42	24132.7	3352.49	7934.73	8475.99		5170.42	28138.2	3883.43	9745.44	9845.69		HTA2	5.44214	0.000749675	0.00148442	0.751086	0.0216007
HWP1		37835.6	38984.3	31967.5	1	1	2704.41	2770.15	1810.04	5402.83	124.352	206.917	5402.83	1366.79	4799.95		41814.7	40148.8	31967.5	1	1	3132.62	3030.29	1810.04	5981.04	128.871	206.917	6319.81	1366.79	5201.36		37977	1	2657.65	2105.61	4295.99		37977	1	3078.54	2586.11	4990.21		HWP1	2.63317e-05	0.00235038	0.00276685	0.0810633	0.000326945
HYR1		1312.56	1430.28	1637.5	15.6154	24.3973	28.4085	73.1534	59.0357	120.831	9.35178	1	120.831	49.7933	126.953		1450.6	1473	1637.5	20.5155	24.3973	32.9066	80.0232	59.0357	133.762	9.69163	1	141.338	49.7933	137.569		1520.37	22.4564	57.3218	48.1512	109.567		1520.37	26.1836	66.3999	59.1393	127.273		HYR1	0.0172219	0.000286287	0.000960067	0.0436736	1.7319e-05
IFD6		238.562	270.277	188.498	1	1	1	1	1	183.831	1	1	183.831	182.793	204.953		263.652	278.351	188.498	1	1	1	1	1	1	1	1	215.031	182.793	222.092		243.5	1	1	1	206.639		243.5	1	1	1	240.031		IFD6	0.00410678	0.00664053	0.00550099	0.00410678	0.000954896
IHD1		9368.56	10248.3	11705.5	39.6154	99.3973	4805.41	5411.15	4464.04	4540.83	1228.35	1868.92	4540.83	2394.79	2607.95		10353.9	10554.4	11705.5	52.0467	99.3973	5566.28	5919.31	4464.04	5026.79	1272.99	1868.92	5311.51	2394.79	2826.05		10871.3	75.722	5316.54	2722.9	3510.78		10871.3	88.2901	6158.53	3344.27	4078.12		IHD1	0.00812143	0.00027955	0.000960067	0.566496	0.000795519
INO4		296.562	299.277	292.498	337.615	549.397	287.408	139.153	156.036	189.831	192.352	125.917	189.831	252.793	125.953		327.752	308.217	292.498	443.559	549.397	332.916	152.221	156.036	210.146	199.342	125.917	222.049	252.793	136.486		309.489	496.478	213.724	178.468	203.776		309.489	578.882	247.572	219.195	236.706		INO4	1.87045	0.0205292	0.0127547	0.799938	0.188452
IRE1		244.562	286.277	192.498	415.615	637.397	444.408	278.153	337.036	696.831	402.352	298.917	696.831	523.793	540.953		270.283	294.829	192.498	546.035	637.397	514.775	304.274	337.036	771.406	416.973	298.917	815.098	523.793	586.191		252.536	591.716	385.362	495.765	641.694		252.536	689.928	446.392	608.899	745.39		IRE1	2.73199	0.0074796	0.00597478	1.76763	0.140075
IRO1		746.562	802.277	994.498	683.615	788.397	632.408	604.153	591.036	1133.83	347.352	326.917	1133.83	795.793	1158.95		825.078	826.243	994.498	898.133	788.397	732.542	660.889	591.036	1255.17	359.975	326.917	1326.27	795.793	1255.87		881.94	843.265	661.489	647.355	1125.98		881.94	983.228	766.249	795.082	1307.93		IRO1	1.11485	0.674337	0.261549	0.868823	0.0338579
KIP4		998.562	973.277	1143.5	77.6154	138.397	884.408	783.153	689.036	910.831	98.3518	81.9172	910.831	225.793	476.953		1103.58	1002.35	1143.5	101.971	138.397	1024.44	856.698	689.036	1008.31	101.926	81.9172	1065.42	225.793	516.839		1083.14	120.184	856.726	397.384	602.683		1083.14	140.132	992.406	488.067	700.076		KIP4	0.129375	0.000426329	0.00124377	0.916228	0.0985055
KRE1		1103.56	1153.28	1033.5	87.6154	86.3973	1192.41	1541.15	1728.04	1342.83	290.352	105.917	1342.83	993.793	364.953		1219.62	1187.73	1033.5	115.109	86.3973	1381.21	1685.88	1728.04	1486.54	300.903	105.917	1570.74	993.793	395.473		1146.95	100.753	1598.38	631.12	986.668		1146.95	117.476	1851.51	775.142	1146.11		KRE1	0.102425	0.000796411	0.00148442	1.61429	0.0216444
MAC1		120.562	123.277	108.498	87.6154	117.397	179.408	104.153	93.0357	175.831	53.3518	17.9172	175.831	69.7933	39.9526		133.242	126.96	108.498	115.109	117.397	207.815	113.934	93.0357	194.648	55.2906	17.9172	205.673	69.7933	43.2938		122.9	116.253	138.262	89.2853	106.253		122.9	135.549	160.159	109.66	123.424		MAC1	1.10292	0.539468	0.216756	1.30317	0.692089
MAE1		612.562	678.277	794.498	509.615	534.397	1334.41	844.153	1001.04	2500.83	1350.35	1004.92	2500.83	727.793	1174.95		676.985	698.539	794.498	669.532	534.397	1545.69	923.427	1001.04	2768.47	1399.42	1004.92	2925.27	727.793	1273.21		723.341	601.965	1156.72	1724.27	1642.09		723.341	701.877	1339.91	2117.75	1907.45		MAE1	0.970327	0.175137	0.0804909	1.85239	0.0950702
MBF1		3789.56	4302.28	4435.5	8958.62	11121.4	6065.41	5292.15	6313.04	7252.83	7673.35	7091.92	7252.83	7473.79	9151.95		4188.11	4430.8	4435.5	11769.8	11121.4	7025.79	5789.13	6313.04	8029.03	7952.2	7091.92	8483.79	7473.79	9917.31		4351.47	11445.6	6375.99	7691.05	8624.96		4351.47	13345.3	7385.76	9446.15	10018.7		MBF1	3.06685	0.000112658	0.000795209	1.6973	0.00530074
MDM34		2819.56	3280.28	3006.5	1790.62	5103.4	2850.41	2941.15	3092.04	3226.83	1689.35	2101.92	3226.83	2924.79	2397.95		3116.1	3378.27	3006.5	2352.51	5103.4	3301.73	3217.35	3092.04	3572.17	1750.74	2101.92	3774.49	2924.79	2598.49		3166.95	3727.95	3203.71	2474.94	3099.26		3166.95	4346.71	3711.08	3039.73	3600.09		MDM34	1.37252	0.62548	0.246881	1.17181	0.785012
MET28		1122.56	1142.28	1064.5	691.615	873.397	1450.41	1027.15	1125.04	2084.83	812.352	683.917	2084.83	703.793	1125.95		1240.62	1176.4	1064.5	908.644	873.397	1680.06	1123.61	1125.04	2307.95	841.873	683.917	2438.67	703.793	1220.11		1160.51	891.02	1309.57	1277.91	1454.19		1160.51	1038.91	1516.97	1569.53	1689.19		MET28	0.895221	0.0283898	0.0165649	1.30716	0.481436
NDT80		1060.56	1138.28	1262.5	457.615	361.397	750.408	1090.15	1373.04	990.831	784.352	603.917	990.831	1293.79	560.953		1172.1	1172.28	1262.5	601.215	361.397	869.226	1192.53	1373.04	1096.87	812.855	603.917	1159	1293.79	607.864		1202.29	481.306	1144.93	837.881	1020.22		1202.29	561.192	1326.25	1029.09	1185.08		NDT80	0.466768	0.00510843	0.00459984	1.1031	0.722324
NPR1		285.562	327.277	299.498	405.615	655.397	254.408	185.153	246.036	351.831	476.352	284.917	351.831	263.793	231.953		315.595	337.054	299.498	532.897	655.397	294.691	202.541	246.036	389.484	493.663	284.917	411.544	263.793	251.35		317.382	594.147	247.756	389.354	308.896		317.382	692.762	286.993	478.205	358.813		NPR1	2.18274	0.0102267	0.00759965	0.904252	0.07264
NRG1		1273.56	1326.28	1184.5	729.615	1387.4	2050.41	3504.15	4113.04	2221.83	2478.35	1842.92	2221.83	2196.79	900.953		1407.5	1365.9	1184.5	958.568	1387.4	2375.06	3833.22	4113.04	2459.61	2568.42	1842.92	2598.92	2196.79	976.297		1319.3	1172.98	3440.44	2290.31	1924		1319.3	1367.67	3985.31	2812.97	2234.92		NRG1	1.03667	0.481613	0.195856	3.02078	0.0174594
PCK1		21033.6	23655.3	24151.5	8389.62	20818.4	19478.4	26932.2	20868	11456.8	9142.35	14961.9	11456.8	12052.8	9106.95		23245.7	24361.9	24151.5	11022.3	20818.4	22562.6	29461.3	20868	12682.9	9474.59	14961.9	13401.3	12052.8	9868.55		23919.7	15920.3	24297.3	12373.1	11774.2		23919.7	18562.7	28145.3	15196.7	13676.9		PCK1	0.776045	0.117875	0.0569024	1.17666	0.893584
PES1		125.562	131.277	176.498	1	1	3.40845	11.1534	39.0357	44.8306	12.3518	1	44.8306	30.7933	1		138.768	135.199	176.498	1	1	3.94814	12.2008	39.0357	49.6283	12.8006	1	52.4393	30.7933	1		150.155	1	18.3949	21.143	28.0775		150.155	1	21.3081	25.9678	32.6148		PES1	0.0066598	0.00314874	0.00325046	0.141908	0.00147102
PFK2		1211.56	1310.28	1171.5	4940.62	3947.4	2702.41	2428.15	3275.04	4991.83	5897.35	5213.92	4991.83	6158.79	8426.95		1338.98	1349.42	1171.5	6490.98	3947.4	3130.3	2656.18	3275.04	5526.06	6111.66	5213.92	5839.05	6158.79	9131.68		1286.63	5219.19	3020.5	5617.21	7043.17		1286.63	6085.45	3498.86	6899.06	8181.33		PFK2	4.72975	0.0256554	0.0151007	2.7194	0.000894184
PGA13		333.562	347.277	343.498	6.61539	1	240.408	285.153	210.036	546.831	1	1	546.831	185.793	417.953		368.643	357.651	343.498	8.69129	1	278.474	311.932	210.036	1	1	1	639.639	185.793	452.905		356.597	4.84564	266.814	1	426.113		356.597	5.64991	309.069	1	494.971		PGA13	0.015844	4.7898e-05	0.000572441	0.866719	0.0436957
PGA17		297.562	293.277	343.498	1	40.3973	1	28.1534	20.0357	41.8306	86.3518	102.917	41.8306	24.7933	9.95264		328.857	302.038	343.498	1	1	1	30.7973	20.0357	46.3073	89.4898	102.917	48.9301	24.7933	10.785		324.797	1	17.2777	79.5715	28.1694		324.797	1	20.014	97.7297	32.7216		PGA17	0.00307884	0.000247942	0.000960067	0.0616198	3.29193e-05
PGA25		181.562	175.277	200.498	1	1	1	1	1	1	1	5.91723	1	1	1		200.657	180.513	200.498	1	1	1	1	1	1	1	1	1	1	1		193.889	1	1	1	1		193.889	1	1	1	1		PGA25	0.00515758	0.0001964	0.000960067	0.00515758	8.60414e-06
PGA34		949.562	968.277	944.498	3059.62	4625.4	266.408	390.153	337.036	150.831	115.352	275.917	150.831	113.793	52.9526		1049.43	997.202	944.498	4019.72	4625.4	308.591	426.792	337.036	166.972	119.544	275.917	176.43	113.793	57.381		997.042	4322.56	357.473	187.478	115.868		997.042	5040.01	414.086	230.26	134.592		PGA34	5.05496	0.000708785	0.00148442	0.415315	0.000165456
PGA37		310.562	328.277	394.498	71.6154	84.3973	32.4085	244.153	229.036	148.831	134.352	48.9172	148.831	144.793	63.9526		343.224	338.083	394.498	94.0882	84.3973	37.5399	267.082	229.036	164.758	139.234	48.9172	174.09	144.793	69.3009		358.602	89.2427	177.886	117.637	129.395		358.602	104.055	206.058	144.481	150.305		PGA37	0.290169	0.00143042	0.0019996	0.574614	0.0692229
PGA48		1869.56	1877.28	1563.5	2880.62	4246.4	901.408	1156.15	1323.04	870.831	1521.35	1863.92	870.831	1663.79	1421.95		2066.18	1933.36	1563.5	3784.55	4246.4	1044.13	1264.73	1323.04	964.027	1576.64	1863.92	1018.63	1663.79	1540.87		1854.35	4015.47	1210.63	1468.19	1407.76		1854.35	4681.95	1402.36	1803.24	1635.25		PGA48	2.52485	0.00362731	0.00347703	0.756257	0.0203513
PGA53		1436.56	1489.28	1831.5	2702.62	2444.4	413.408	299.153	392.036	606.831	1430.35	1169.92	606.831	629.793	347.953		1587.65	1533.77	1831.5	3550.69	2444.4	478.866	327.247	392.036	671.774	1482.33	1169.92	709.823	629.793	377.051		1650.97	2997.55	399.383	1108.01	572.222		1650.97	3495.07	462.633	1360.86	664.692		PGA53	2.11698	0.0516835	0.0279675	0.280219	0.000249302
PGA7		6483.56	6927.28	8266.5	2220.62	2395.4	3798.41	3545.15	3786.04	2585.83	2316.35	1989.92	2585.83	2736.79	1757.95		7165.44	7134.21	8266.5	2917.44	2395.4	4399.84	3878.07	3786.04	2862.57	2400.53	1989.92	3024.7	2736.79	1904.97		7522.05	2656.42	4021.32	2417.67	2555.49		7522.05	3097.33	4658.17	2969.39	2968.45		PGA7	0.411766	0.00256433	0.00291638	0.619269	0.00111709
PHO89		4094.56	4448.28	2810.5	1758.62	1302.4	1611.41	3962.15	3334.04	2414.83	10244.4	10796.9	2414.83	4003.79	1117.95		4525.19	4581.16	2810.5	2310.47	1302.4	1866.55	4334.23	3334.04	2673.27	10616.6	10796.9	2824.68	4003.79	1211.44		3972.28	1806.43	3178.27	8028.94	2679.97		3972.28	2106.26	3681.62	9861.15	3113.05		PHO89	0.530239	0.0816819	0.0409019	0.926828	0.437983
PHR1		4722.56	4863.28	7594.5	754.615	1592.4	3198.41	2260.15	2397.04	3998.83	1413.35	1159.92	3998.83	2575.79	1796.95		5219.23	5008.55	7594.5	991.413	1592.4	3704.84	2472.4	2397.04	4426.79	1464.71	1159.92	4677.52	2575.79	1947.23		5940.76	1291.91	2858.09	2350.47	3066.85		5940.76	1506.33	3310.73	2886.85	3562.44		PHR1	0.253559	0.0238537	0.0142909	0.55729	0.0296422
PHR2		278.562	264.277	238.498	23.6154	1	124.408	190.153	264.036	195.831	328.352	121.917	195.831	153.793	353.953		307.859	272.172	238.498	1	1	144.107	208.011	264.036	216.788	340.284	121.917	229.067	153.793	383.553		272.843	1	205.384	226.33	255.471		272.843	1	237.911	277.979	296.755		PHR2	0.00366512	0.00183691	0.00232559	0.871973	0.167123
PIL1		12218.6	13150.3	13320.5	14856.6	17031.4	11646.4	13108.2	16678	11962.8	24214.4	21034.9	11962.8	19979.8	15331		13503.6	13543.1	13320.5	19518.6	17031.4	13490.5	14339.1	16678	13243.1	25094.3	21034.9	13993.2	19979.8	16613		13455.7	18275	14835.9	19790.8	16862		13455.7	21308.2	17185.4	24307	19586.9		PIL1	1.58358	0.0139987	0.00958483	1.27718	0.22215
PIR1		2567.56	2465.28	2986.5	4375.62	6178.4	1771.41	3675.15	4532.04	2355.83	6467.35	6592.92	2355.83	6410.79	5730.95		2837.59	2538.92	2986.5	5748.68	6178.4	2051.89	4020.28	4532.04	2607.95	6702.38	6592.92	2755.67	6410.79	6210.22		2787.67	5963.54	3534.74	5301.08	5125.56		2787.67	6953.35	4094.53	6510.79	5953.84		PIR1	2.49432	0.000859395	0.00151964	1.4688	0.385409
PLB5		467.562	517.277	529.498	277.615	383.397	210.408	262.153	285.036	307.831	416.352	327.917	307.831	376.793	392.953		516.736	532.729	529.498	364.731	383.397	243.724	286.772	285.036	340.775	431.482	327.917	360.076	376.793	425.814		526.321	374.064	271.844	366.725	387.561		526.321	436.15	314.896	450.411	450.19		PLB5	0.828677	0.000509896	0.00131592	0.598297	6.87896e-05
POL1		154.562	184.277	184.498	78.6154	382.397	170.408	218.153	223.036	250.831	96.3518	108.917	250.831	129.793	120.953		170.818	189.782	184.498	103.285	382.397	197.39	238.64	223.036	277.675	99.8532	108.917	293.402	129.793	131.068		181.699	242.841	219.689	162.148	184.754		181.699	283.147	254.481	199.151	214.61		POL1	1.55833	0.598835	0.239178	1.40056	0.0459599
PRA1		57.5622	48.277	43.4975	156.615	177.397	352.408	155.153	224.036	164.831	173.352	124.917	164.831	168.793	246.953		63.6161	49.7192	43.4975	205.761	177.397	408.208	169.724	224.036	182.471	179.651	124.917	192.806	168.793	267.605		52.2776	191.579	267.322	162.346	209.735		52.2776	223.377	309.658	199.394	243.627		PRA1	4.2729	0.00176317	0.00227517	5.92335	0.0411533
RBR1		36.5622	49.277	53.4975	1	1	1	51.1534	77.0357	9.83056	17.3518	1	9.83056	6.79329	1		40.4075	50.749	53.4975	1	1	1	55.9572	77.0357	10.8826	17.9823	1	11.499	6.79329	1		48.218	1	44.6643	9.95499	6.43077		48.218	1	51.7378	12.2267	7.46997		RBR1	0.0207391	0.00273506	0.00300856	1.073	0.88475
RBR2		677.562	737.277	712.498	103.615	200.397	22.4085	60.1534	59.0357	67.8306	110.352	104.917	67.8306	181.793	63.9526		748.821	759.301	712.498	136.13	200.397	25.9565	65.8024	59.0357	75.0898	114.362	104.917	79.3428	181.793	69.3009		740.207	168.264	50.2649	98.123	110.146		740.207	196.191	58.2254	120.515	127.945		RBR2	0.26505	0.000319746	0.000975225	0.078661	3.27661e-06
RBT1		348.562	395.277	358.498	1	1	1	24.1534	1	28.8306	1	1	28.8306	4.79329	15.9526		385.221	407.085	358.498	1	1	1	1	1	1	1	1	33.7237	4.79329	17.2867		383.601	1	1	1	18.6012		383.601	1	1	1	21.6072		RBT1	0.00260688	0.00023306	0.000960067	0.00260688	1.08116e-05
RBT5		56791.6	59683.3	63232.5	18784.6	23304.4	40520.4	36262.2	39021	31305.8	42063.4	41023.9	31305.8	30080.8	21814		62764.3	61466.2	63232.5	24679.2	23304.4	46936.3	39667.5	39021	34656.2	43592	41023.9	36619.1	30080.8	23638.2		62487.7	23991.8	41874.9	39757.4	30112.7		62487.7	27973.9	48506.7	48830	34978.8		RBT5	0.447671	2.39566e-05	0.000535829	0.776261	0.00135419
RCT1		8896.56	9828.28	13581.5	2157.62	1960.4	5552.41	5975.15	6570.04	7847.83	6209.35	5433.92	7847.83	11467.8	11552		9832.21	10121.9	13581.5	2834.67	1960.4	6431.56	6536.27	6570.04	8687.71	6435	5433.92	9179.77	11467.8	12518		11178.5	2397.53	6512.62	6852.21	11055.2		11178.5	2795.47	7544.03	8415.89	12841.7		RCT1	0.250075	0.0116672	0.00824072	0.674868	0.0179666
RFG1		857.562	863.277	639.498	232.615	427.397	1200.41	1530.15	1694.04	3097.83	1154.35	862.917	3097.83	1336.79	1231.95		947.752	889.065	639.498	305.61	427.397	1390.48	1673.85	1694.04	3429.36	1196.3	862.917	3623.6	1336.79	1334.98		825.438	366.504	1586.12	1829.53	2098.46		825.438	427.335	1837.32	2247.03	2437.56		RFG1	0.517707	0.0387596	0.0216731	2.22587	0.00503239
RFX2		305.562	309.277	393.498	5.61539	15.3973	138.408	123.153	118.036	232.831	23.3518	2.91723	232.831	68.7933	89.9526		337.698	318.516	393.498	7.37749	15.3973	160.324	134.719	118.036	257.748	24.2004	2.91723	272.347	68.7933	97.4752		349.904	11.3874	137.693	94.9553	146.205		349.904	13.2774	159.499	116.624	169.831		RFX2	0.0379459	0.00137656	0.00196525	0.455837	0.00116173
RHR2		11146.6	11343.3	12908.5	1201.62	177.397	2481.41	8337.15	10690	3539.83	5330.35	6175.92	3539.83	8427.79	3568.95		12318.8	11682.1	12908.5	1578.68	177.397	2874.31	9120.08	10690	3918.66	5524.06	6175.92	4140.62	8427.79	3867.42		12303.2	878.039	7561.48	5206.21	5478.61		12303.2	1023.77	8758.99	6394.27	6363.94		RHR2	0.0832123	0.000487898	0.00130952	0.711931	0.120866
RIM101		3049.56	3355.28	4197.5	2333.62	3285.4	2892.41	3868.15	4269.04	3774.83	3486.35	3017.92	3774.83	4644.79	3104.95		3370.28	3455.51	4197.5	3065.9	3285.4	3350.38	4231.41	4269.04	4178.81	3613.05	3017.92	4415.5	4644.79	3364.61		3674.43	3175.65	3950.28	3603.26	4141.64		3674.43	3702.74	4575.88	4425.53	4810.91		RIM101	1.0077	0.248137	0.108823	1.24533	0.527245
RNR22		291.562	339.277	379.498	349.615	248.397	202.408	199.153	217.036	426.831	348.352	253.917	426.831	511.793	761.953		322.226	349.412	379.498	459.324	248.397	234.457	217.856	217.036	472.51	361.011	253.917	499.273	511.793	825.673		350.378	353.861	223.116	362.479	612.246		350.378	412.594	258.451	445.197	711.184		RNR22	1.17757	0.968586	0.347552	0.737635	0.00189407
ROB1		1474.56	1666.28	1506.5	744.615	2155.4	2515.41	2716.15	3183.04	4839.83	2000.35	2021.92	4839.83	4164.79	3912.95		1629.64	1716.05	1506.5	978.275	2155.4	2913.69	2971.22	3183.04	5357.79	2073.05	2021.92	5661.25	4164.79	4240.18		1617.4	1566.84	3022.65	3150.92	4688.74		1617.4	1826.9	3501.35	3869.96	5446.43		ROB1	1.12953	0.916837	0.336174	2.16481	0.000160843
RPN4		815.562	827.277	916.498	1423.62	2708.4	1085.41	2003.15	2401.04	1269.83	1643.35	2721.92	1269.83	2034.79	2330.95		901.335	851.99	916.498	1870.34	2708.4	1257.27	2191.27	2401.04	1405.73	1703.07	2721.92	1485.35	2034.79	2525.89		889.941	2289.37	1949.86	1943.57	2015.34		889.941	2669.35	2258.66	2387.1	2341.02		RPN4	2.99947	0.0209089	0.0128714	2.53799	0.0395357
RTA3		10.5622	3.27702	1	29.6154	34.3973	1	1	1	7.83056	1	1	7.83056	1	1		11.6731	3.37491	1	38.9087	34.3973	1	1	1	1	1	1	1	1	1		5.34933	36.653	1	1	1		5.34933	42.7365	1	1	1		RTA3	7.98914	0.00610397	0.0051197	0.186939	0.250024
SAP1		20.5622	32.277	1	28.6154	45.3973	1	1	1	2.83056	1	1	2.83056	1	1		22.7248	33.2412	1	37.5949	45.3973	1	1	1	1	1	1	1	1	1		18.9887	41.4961	1	1	1		18.9887	48.3835	1	1	1		SAP1	2.54802	0.171915	0.079555	0.052663	0.130997
SAP10		64.5622	92.277	81.4975	52.6154	56.3973	26.4085	52.1534	85.0357	65.8306	149.352	99.9172	65.8306	82.7933	48.9526		71.3522	95.0335	81.4975	69.126	56.3973	30.5899	57.0511	85.0357	72.8758	154.779	99.9172	77.0034	82.7933	53.0464		82.6278	62.7617	57.5589	109.191	70.9477		82.6278	73.1787	66.6746	134.108	82.4127		SAP10	0.885642	0.142405	0.0663566	0.806927	0.217636
SAP2		13.5622	7.27702	1	1	1	1	9.15344	1	5.83056	1	1	5.83056	1	1		14.9886	7.4944	1	1	1	1	1	1	6.45455	1.03634	1	1	1	1		7.82766	1	1	2.8303	1		7.82766	1	1	3.47617	1		SAP2	0.127752	0.281904	0.122037	0.127752	0.16642
SAP4		101.562	81.277	58.4975	1	1	1	1	1	4.83056	1	1	4.83056	1	1		112.244	83.7049	58.4975	1	1	1	1	1	5.34753	1.03634	1	1	1	1		84.8153	1	1	2.46129	1		84.8153	1	1	3.02296	1		SAP4	0.0117903	0.0249164	0.0147955	0.0117903	0.00569709
SAP5		2194.56	2425.28	3218.5	138.615	341.397	40.4085	347.153	200.036	55.8306	1	1	55.8306	28.7933	1		2425.36	2497.73	3218.5	182.113	341.397	46.8066	379.754	200.036	61.8056	1.03634	1	65.3062	28.7933	1		2713.86	261.755	208.866	21.2806	31.6998		2713.86	305.2	241.944	26.1369	36.8224		SAP5	0.11246	0.00514141	0.00459984	0.0891511	0.000759808
SAP6		549.562	532.277	653.498	1	1	1	1	1	1	1	1	1	1	1		607.36	548.177	653.498	1	1	1	1	1	1	1	1	1	1	1		603.012	1	1	1	1		603.012	1	1	1	1		SAP6	0.00165834	0.000606562	0.00135668	0.00165834	3.87668e-05
SAP9		2881.56	3209.28	3181.5	1079.62	1449.4	1390.41	3261.15	3760.04	1718.83	2668.35	2183.92	1718.83	4351.79	3433.95		3184.62	3305.15	3181.5	1418.4	1449.4	1610.56	3567.4	3760.04	1902.78	2765.32	2183.92	2010.55	4351.79	3721.13		3223.75	1433.9	2979.33	2284.01	3361.16		3223.75	1671.89	3451.17	2805.22	3904.31		SAP9	0.518617	5.97181e-05	0.000572441	1.07055	0.740281
SCW11		820.562	965.277	659.498	1549.62	3303.4	644.408	734.153	914.036	829.831	1757.35	1318.92	829.831	1322.79	725.953		906.861	994.112	659.498	2035.88	3303.4	746.442	803.097	914.036	918.639	1821.21	1318.92	970.67	1322.79	786.663		853.49	2669.64	821.192	1352.92	1026.71		853.49	3112.74	951.244	1661.66	1192.62		SCW11	3.64707	0.0340848	0.0195478	1.11453	0.786734
SCW4		294.562	311.277	383.498	1	1	1	1	1	1	65.3518	72.9172	1	1	1		325.541	320.576	383.498	1	1	1	1	1	1	67.7267	72.9172	1	1	1		343.205	1	1	47.2146	1		343.205	1	1	57.9891	1		SCW4	0.00291371	0.000955569	0.00156387	0.00291371	7.11477e-05
SEF1		1588.56	1649.28	1443.5	1005.62	1344.4	889.408	1293.15	1475.04	963.831	509.352	220.917	963.831	716.793	151.953		1755.63	1698.54	1443.5	1321.18	1344.4	1030.23	1414.59	1475.04	1066.98	527.862	220.917	1127.41	716.793	164.66		1632.56	1332.79	1306.62	605.253	669.622		1632.56	1554	1513.55	743.372	777.831		SEF1	0.95188	0.0946769	0.0467747	0.927104	0.126251
SEF2		415.562	443.277	496.498	78.6154	260.397	196.408	350.153	593.036	464.831	564.352	1600.92	464.831	1778.79	3363.95		459.267	456.519	496.498	103.285	260.397	227.507	383.036	593.036	514.577	584.861	1600.92	543.722	1778.79	3645.27		470.761	181.841	401.193	900.118	1989.26		470.761	212.023	464.73	1105.53	2310.72		SEF2	0.450382	0.0177421	0.0113381	0.987189	0.549937
SGA1		482.562	475.277	444.498	67.6154	152.397	219.408	360.153	407.036	479.831	455.352	177.917	479.831	649.793	368.953		533.313	489.475	444.498	88.833	152.397	254.149	393.975	407.036	531.182	471.899	177.917	561.268	649.793	399.807		489.095	120.615	351.72	393.666	536.956		489.095	140.635	407.422	483.501	623.727		SGA1	0.28754	0.00284698	0.00307097	0.833012	0.0677152
SIN3		869.562	912.277	1102.5	1184.62	1985.4	741.408	588.153	796.036	1169.83	1240.35	1015.92	1169.83	1108.79	853.953		961.014	939.529	1102.5	1556.35	1985.4	858.801	643.386	796.036	1295.03	1285.43	1015.92	1368.38	1108.79	925.367		1001.01	1770.87	766.074	1198.79	1134.18		1001.01	2064.8	887.398	1472.35	1317.46		SIN3	2.06271	0.0211078	0.0128758	0.8865	0.0455029
SIT1		2274.56	2329.28	2162.5	214.615	188.397	1882.41	3555.15	4584.04	1074.83	3392.35	3317.92	1074.83	2430.79	1056.95		2513.78	2398.86	2162.5	281.961	188.397	2180.46	3889.01	4584.04	1189.86	3515.63	3317.92	1257.25	2430.79	1145.34		2358.38	235.179	3551.17	2674.47	1611.13		2358.38	274.214	4113.57	3284.78	1871.48		SIT1	0.116272	0.00059613	0.00135668	1.74424	0.173662
SMC2		134.562	115.277	162.498	132.615	213.397	24.4085	16.1534	28.0357	95.8306	16.3518	1	95.8306	29.7933	42.9526		148.714	118.721	162.498	174.23	213.397	28.2732	17.6704	28.0357	106.086	16.946	1	112.095	29.7933	46.5447		143.311	193.814	24.6598	41.3441	62.811		143.311	225.982	28.5652	50.7789	72.9611		SMC2	1.57687	0.10711	0.0524602	0.199323	0.000895042
SOD4		348.562	382.277	236.498	1444.62	3076.4	491.408	620.153	712.036	1017.83	676.352	876.917	1017.83	1020.79	886.953		385.221	393.696	236.498	1897.93	3076.4	569.217	678.391	712.036	1126.76	700.931	876.917	1190.58	1020.79	961.127		338.472	2487.17	653.215	901.536	1057.5		338.472	2899.98	756.665	1107.27	1228.39		SOD4	8.56787	0.0168399	0.010865	2.23553	0.0092339
SOD5		25247.6	26888.3	34605.5	553.615	4484.4	27443.4	19307.2	15681	30695.8	1996.35	2731.92	30695.8	20442.8	24545		27902.8	27691.5	34605.5	727.339	4484.4	31788.7	21120.3	15681	33980.9	2068.9	2731.92	35905.6	20442.8	26597.6		30066.6	2605.87	22863.3	12927.2	27648.7		30066.6	3038.38	26484.2	15877.2	32116.6		SOD5	0.101055	0.00347375	0.00347703	0.880852	0.241769
SOD6		553.562	630.277	831.498	27.6154	78.3973	265.408	437.153	406.036	232.831	116.352	87.9172	232.831	354.793	267.953		611.78	649.105	831.498	36.2811	78.3973	307.432	478.206	406.036	257.748	120.58	87.9172	272.347	354.793	290.361		697.461	57.3392	397.225	155.415	305.834		697.461	66.8562	460.134	190.881	355.256		SOD6	0.0958565	0.00554355	0.00483081	0.659727	0.0232939
SOG2		234.562	243.277	262.498	153.615	329.397	202.408	139.153	152.036	341.831	117.352	109.917	341.831	157.793	152.953		259.231	250.544	262.498	201.82	329.397	234.457	152.221	152.036	378.413	121.616	109.917	399.846	157.793	165.744		257.424	265.609	179.571	203.316	241.128		257.424	309.693	208.01	249.712	280.093		SOG2	1.20305	0.874867	0.322547	0.808044	0.0481582
SSB1		4952.56	5277.28	6185.5	4999.62	6531.4	8327.41	5437.15	6864.04	12381.8	7167.35	5450.92	12381.8	6927.79	9208.95		5473.42	5434.92	6185.5	6568.49	6531.4	9645.95	5947.75	6864.04	13706.9	7427.82	5450.92	14483.3	6927.79	9979.08		5697.95	6549.94	7485.91	8861.89	10463.4		5697.95	7637.09	8671.46	10884.2	12154.2		SSB1	1.34032	0.0736729	0.0374504	1.52186	0.191368
STF2		26412.6	28402.3	33206.5	32943.6	41756.4	21979.4	24573.2	26834	19317.8	30032.4	36669.9	19317.8	39341.8	42139		29190.4	29250.7	33206.5	43281.3	41756.4	25459.6	26880.8	26834	21385.2	31123.7	36669.9	22596.5	39341.8	45662.9		30549.2	42518.8	26391.5	29726.3	35867.1		30549.2	49576	30571.1	36509.9	41663.1		STF2	1.62283	0.00700883	0.00573528	1.00072	0.0418608
STP2		2027.56	2065.28	2075.5	2816.62	4863.4	1500.41	1955.15	2223.04	2778.83	1865.35	1424.92	2778.83	2621.79	2068.95		2240.8	2126.97	2075.5	3700.47	4863.4	1737.98	2138.76	2223.04	3076.22	1933.14	1424.92	3250.46	2621.79	2241.97		2147.76	4281.93	2033.26	2144.76	2704.74		2147.76	4992.64	2355.27	2634.19	3141.82		STP2	2.32458	0.0165148	0.0107587	1.09662	0.507248
SUT1		266.562	310.277	218.498	149.615	331.397	162.408	77.1534	63.0357	583.831	54.3518	12.9172	583.831	93.7933	53.9526		294.597	319.546	218.498	196.565	331.397	188.124	84.3988	63.0357	646.312	56.3269	12.9172	682.919	93.7933	58.4646		277.547	263.981	111.853	238.519	278.392		277.547	307.796	129.567	292.949	323.38		SUT1	1.10899	0.84513	0.317672	0.46683	0.0280164
TEC1		2010.56	1988.28	2016.5	84.6154	93.3973	1275.41	4253.15	5429.04	1986.83	548.352	447.917	1986.83	2100.79	649.953		2222.01	2047.67	2016.5	111.168	93.3973	1477.35	4652.56	5429.04	2199.46	568.279	447.917	2324.04	2100.79	704.307		2095.39	102.282	3852.98	1071.89	1709.71		2095.39	119.259	4463.18	1316.49	1986		TEC1	0.0569148	0.000157244	0.000938326	2.13	0.220144
TPK1		653.562	746.277	570.498	102.615	141.397	251.408	497.153	539.036	368.831	421.352	397.917	368.831	356.793	195.953		722.297	768.57	570.498	134.816	141.397	291.216	543.84	539.036	408.303	436.664	397.917	431.429	356.793	212.34		687.122	138.107	458.031	414.295	333.521		687.122	161.029	530.569	508.837	387.417		TPK1	0.234353	0.00573596	0.00487488	0.772162	0.0894397
TPK2		780.562	727.277	576.498	1014.62	1399.4	766.408	524.153	563.036	1128.83	1140.35	836.917	1128.83	997.793	961.953		862.654	749.002	576.498	1333	1399.4	887.759	573.376	563.036	1249.64	1181.79	836.917	1320.42	997.793	1042.4		729.385	1366.2	674.724	1089.45	1120.2		729.385	1592.96	781.58	1338.06	1301.22		TPK2	2.18397	0.0103065	0.00759965	1.07156	0.706648
TPS2		4413.56	5005.28	5841.5	10398.6	14183.4	4502.41	4791.15	5686.04	5378.83	7685.35	6929.92	5378.83	8869.79	9667.95		4877.74	5154.8	5841.5	13661.7	14183.4	5215.31	5241.08	5686.04	5954.47	7964.64	6929.92	6291.73	8869.79	10476.5		5291.34	13922.5	5380.81	6949.68	8546		5291.34	16233.4	6232.97	8535.6	9927.01		TPS2	3.06791	0.000248075	0.000960067	1.17796	0.796536
TRR1		1218.56	1388.28	1838.5	1172.62	1501.4	1060.41	593.153	715.036	1184.83	648.352	1220.92	1184.83	723.793	681.953		1346.72	1429.75	1838.5	1540.58	1501.4	1228.31	648.856	715.036	1311.63	671.913	1220.92	1385.92	723.793	738.983		1538.32	1520.99	864.067	1068.15	949.566		1538.32	1773.44	1000.91	1311.91	1103.01		TRR1	1.15284	0.935357	0.339257	0.650651	0.0471895
TRX1		3047.56	3073.28	2559.5	5821.62	9831.4	3730.41	2996.15	3436.04	5635.83	7153.35	9292.92	5635.83	7254.79	7917.95		3368.07	3165.08	2559.5	7648.43	9831.4	4321.07	3277.52	3436.04	6238.98	7413.31	9292.92	6592.35	7254.79	8580.11		3030.88	8739.91	3678.21	7648.4	7475.75		3030.88	10190.5	4260.73	9393.77	8683.82		TRX1	3.36223	0.00724151	0.00585428	1.40577	0.185609
TTR1		1217.56	1328.28	1275.5	1575.62	2600.4	1870.41	1245.15	1516.04	1633.83	2629.35	2904.92	1633.83	2292.79	1978.95		1345.61	1367.96	1275.5	2070.04	2600.4	2166.56	1362.08	1516.04	1808.68	2724.9	2904.92	1911.13	2292.79	2144.45		1329.69	2335.22	1681.56	2479.5	2116.12		1329.69	2722.81	1947.87	3045.33	2458.08		TTR1	2.04771	0.0153484	0.0101705	1.46491	0.229111
TUP1		633.562	744.277	756.498	790.615	1622.4	788.408	524.153	508.036	1358.83	846.352	649.917	1358.83	1053.79	885.953		700.194	766.51	756.498	1038.71	1622.4	913.243	573.376	508.036	1504.25	877.109	649.917	1589.45	1053.79	960.043		741.067	1330.55	664.885	1010.43	1201.1		741.067	1551.4	770.183	1241.01	1395.19		TUP1	2.09346	0.0744247	0.0375481	1.03929	0.581746
TYE7		2793.56	2964.28	2586.5	2110.62	130.397	4257.41	7068.15	7946.04	5840.83	5862.35	4697.92	5840.83	4735.79	2565.95		3087.36	3052.83	2586.5	2772.92	130.397	4931.51	7731.91	7946.04	6465.92	6075.39	4697.92	6832.14	4735.79	2780.54		2908.9	1451.66	6869.82	5746.41	4782.82		2908.9	1692.6	7957.8	7057.74	5555.72		TYE7	0.581872	0.24354	0.10751	2.73568	0.0158192
UCF1		34365.6	36516.3	28164.5	88366.6	95952.4	43548.4	30377.2	35588	49752.8	60363.4	53926.9	49752.8	53785.8	54897		37979.8	37607.1	28164.5	116096	95952.4	50443.7	33229.8	35588	55077.4	62557	53926.9	58196.9	53785.8	59487.9		34583.8	106024	39753.9	57187.1	57156.9		34583.8	123622	46049.7	70237.2	66393.3		UCF1	3.57456	0.00362566	0.00347703	1.33154	0.456116
UGA32		150.562	143.277	192.498	162.615	177.397	165.408	87.1534	100.036	341.831	144.352	98.9172	341.831	140.793	137.953		166.397	147.557	192.498	213.644	177.397	191.599	95.3379	100.036	378.413	149.598	98.9172	399.846	140.793	149.489		168.817	195.521	128.991	208.976	230.043		168.817	227.973	149.419	256.665	267.217		UGA32	1.35041	0.303839	0.129857	0.885095	0.305656
UGP1		2981.56	3195.28	4168.5	4067.62	4744.4	3260.41	2287.15	2650.04	4005.83	3862.35	2959.92	4005.83	3260.79	3668.95		3295.13	3290.73	4168.5	5344.03	4744.4	3776.65	2501.94	2650.04	4434.54	4002.71	2959.92	4685.71	3260.79	3975.78		3584.79	5044.21	2976.21	3799.05	3974.09		3584.79	5881.44	3447.55	4666	4616.3		UGP1	1.64067	0.0446702	0.0245686	0.961718	0.288095
UME6		204.562	235.277	198.498	1	1	14.4085	66.1534	75.0357	195.831	1	1	195.831	33.7933	90.9526		226.076	242.305	198.498	1	1	16.6898	72.3658	75.0357	1	1	1	229.067	33.7933	98.5588		222.293	1	54.6971	1	120.473		222.293	1	63.3596	1	139.941		UME6	0.00449857	0.000897435	0.00154405	0.285027	0.00186003
UPC2		149.562	192.277	162.498	224.615	215.397	48.4085	34.1534	46.0357	222.831	95.3518	27.9172	222.831	115.793	151.953		165.292	198.021	162.498	295.099	215.397	56.0733	37.3607	46.0357	246.678	98.8169	27.9172	260.65	115.793	164.66		175.27	255.248	46.4899	124.471	180.368		175.27	297.614	53.8526	152.875	209.515		UPC2	1.69803	0.0948042	0.0467747	0.307255	0.000519732
WH11		22900.6	25348.3	23746.5	941.615	1415.4	39457.4	55044.2	62932	5463.83	76789.4	82444.9	5463.83	42794.8	28686		25309	26105.5	23746.5	1237.09	1415.4	45705	60213.3	62932	6048.57	79579.9	82444.9	6391.16	42794.8	31084.9		25053.7	1326.25	56283.4	56024.5	26756.9		25053.7	1546.37	65197.1	68809.3	31080.8		WH11	0.0617224	0.000118511	0.000795209	2.6023	0.00441669
YHB1		10245.6	10446.3	10483.5	13449.6	10468.4	1158.41	5221.15	7923.04	4197.83	4333.35	5712.92	4197.83	10668.8	13476		11323.1	10758.3	10483.5	17670.1	10468.4	1341.83	5711.47	7923.04	4647.08	4490.83	5712.92	4910.29	10668.8	14602.9		10855	14069.2	4992.11	4950.28	10060.7		10855	16404.4	5782.71	6079.93	11686.4		YHB1	1.51124	0.319897	0.135	0.532725	0.0396415
YWP1		170.562	163.277	167.498	14093.6	15306.4	9206.41	9929.15	13204	14941.8	18182.4	17807.9	14941.8	23307.8	14152		188.5	168.154	167.498	18516.2	15306.4	10664.1	10861.6	13204	16540.9	18843.1	17807.9	17477.8	23307.8	15335.5		174.717	16911.3	11576.6	17730.6	18707		174.717	19718.2	13410	21776.8	21730		YWP1	112.858	0.000790686	0.00148442	76.7524	0.000151984
ZAP1		37.5622	45.277	53.4975	34.6154	106.397	55.4085	90.1534	45.0357	203.831	37.3518	52.9172	203.831	54.7933	55.9526		41.5127	46.6295	53.4975	45.4777	106.397	64.1817	98.6196	45.0357	225.645	38.7092	52.9172	238.425	54.7933	60.6318		47.2133	75.9375	69.279	105.757	117.95		47.2133	88.5414	80.2508	129.891	137.01		ZAP1	1.87535	0.302729	0.129857	1.69975	0.24134
ZCF20		415.562	391.277	356.498	72.6154	106.397	171.408	230.153	268.036	124.831	109.352	61.9172	124.831	127.793	44.9526		459.267	402.965	356.498	95.402	106.397	198.549	251.767	268.036	138.19	113.326	61.9172	146.017	127.793	48.7119		406.243	100.9	239.45	104.478	107.507		406.243	117.647	277.372	128.319	124.88		ZCF20	0.289597	0.00420403	0.00394957	0.682774	0.0101418
ZCF3		1191.56	1226.28	1013.5	383.615	245.397	793.408	881.153	1015.04	827.831	639.352	350.917	827.831	838.793	399.953		1316.88	1262.91	1013.5	503.993	245.397	919.034	963.901	1015.04	916.425	662.586	350.917	968.331	838.793	433.4		1197.76	374.695	965.991	643.31	746.841		1197.76	436.886	1118.98	790.113	867.529		ZCF3	0.364752	0.012902	0.00901798	0.934222	0.0761629
ZCF31		80.5622	107.277	75.4975	97.6154	176.397	93.4085	136.153	132.036	181.831	69.3518	66.9172	181.831	134.793	83.9526		89.035	110.482	75.4975	128.247	176.397	108.198	148.939	132.036	201.29	71.872	66.9172	212.691	134.793	90.9734		91.6714	152.322	129.725	113.36	146.153		91.6714	177.604	150.269	139.229	169.77		ZCF31	1.9374	0.0721616	0.0369622	1.63922	0.0712704
ZCF34		111.562	113.277	89.4975	171.615	317.397	237.408	124.153	178.036	317.831	201.352	115.917	317.831	230.793	149.953		123.295	116.661	89.4975	225.468	317.397	274.999	135.813	178.036	351.845	208.669	115.917	371.773	230.793	162.493		109.818	271.433	196.282	225.477	255.02		109.818	316.484	227.368	276.931	296.23		ZCF34	2.8819	0.021823	0.0131921	2.07041	0.111522
ZCF39		820.562	869.277	987.498	833.615	1264.4	803.408	819.153	992.036	1059.83	714.352	829.917	1059.83	1297.79	1314.95		906.861	895.244	987.498	1095.2	1264.4	930.618	896.079	992.036	1173.25	740.312	829.917	1239.71	1297.79	1424.92		929.868	1179.8	939.578	914.494	1320.81		929.868	1375.62	1088.38	1123.18	1534.25		ZCF39	1.47937	0.0422145	0.0234099	1.17047	0.821704
ZCF7		104.562	84.277	57.4975	10.6154	1	20.4085	18.1534	7.03573	74.8306	8.35178	1	74.8306	25.7933	14.9526		115.559	86.7946	57.4975	1	1	23.6399	19.8582	7.03573	82.8389	8.65529	1	87.5309	25.7933	16.2031		86.6171	1	16.8446	30.8314	43.1758		86.6171	1	19.5123	37.8672	50.1529		ZCF7	0.0115451	0.0288169	0.0166691	0.225271	0.0162996
ZRT1		72.5622	67.277	72.4975	27.6154	76.3973	107.408	84.1534	102.036	102.831	68.3518	53.9172	102.831	112.793	102.953		80.1936	69.2867	72.4975	36.2811	76.3973	124.415	92.0562	102.036	113.836	70.8357	53.9172	120.283	112.793	111.562		73.9926	56.3392	106.169	79.5295	114.88		73.9926	65.6902	122.983	97.6782	133.444		ZRT1	0.887794	0.338053	0.140021	1.6621	0.0333463
ZRT2		199.562	232.277	299.498	303.615	340.397	362.408	156.153	219.036	346.831	53.3518	76.9172	346.831	159.793	322.953		220.55	239.216	299.498	398.89	340.397	419.791	170.818	219.036	383.948	55.2906	76.9172	405.695	159.793	349.96		253.088	369.643	269.882	172.052	305.15		253.088	430.996	312.623	211.315	354.461		ZRT2	1.70295	0.0536316	0.0287894	1.23523	0.843742
orf19.1424		298.562	298.277	330.498	253.615	270.397	165.408	91.1534	133.036	324.831	354.352	175.917	324.831	256.793	203.953		329.962	307.187	330.498	333.2	270.397	191.599	99.7135	133.036	359.594	367.229	175.917	379.961	256.793	221.009		322.549	301.798	141.449	300.913	285.921		322.549	351.89	163.851	369.582	332.125		orf19.1424	1.09097	0.474111	0.193981	0.507987	0.00291789
orf19.1534		103.562	79.277	38.4975	116.615	158.397	121.408	110.153	102.036	101.831	83.3518	54.9172	101.831	51.7933	42.9526		114.454	81.6452	38.4975	153.209	158.397	140.632	120.498	102.036	112.728	86.3808	54.9172	119.113	51.7933	46.5447		78.1989	155.803	121.055	84.6755	72.4838		78.1989	181.663	140.227	103.999	84.197		orf19.1534	2.32309	0.0721373	0.0369622	1.79321	0.157187
orf19.1691		63.5622	65.277	1	83.6154	5.39728	1	12.1534	1	156.831	0.351778	11.9172	156.831	65.7933	93.9526		70.2471	67.227	1	109.854	5.39728	1	1	1	173.615	0.364562	11.9172	183.448	65.7933	101.81		46.158	57.6255	1	61.9655	117.017		46.158	67.1901	1	76.106	135.927		orf19.1691	1.45565	0.828814	0.3142	0.0216647	0.116314
orf19.1862		4616.56	5165.28	5439.5	1467.62	2948.4	7704.41	5006.15	5402.04	4742.83	8035.35	6815.92	4742.83	6612.79	5334.95		5102.09	5319.58	5439.5	1928.15	2948.4	8924.3	5476.27	5402.04	5250.41	8327.36	6815.92	5547.79	6612.79	5781.1		5287.05	2438.27	6600.87	6797.9	5980.56		5287.05	2842.97	7646.26	8349.18	6947.01		orf19.1862	0.537724	0.00573942	0.00487488	1.44622	0.322896
orf19.2125		1218.56	1306.28	1289.5	442.615	1170.4	2302.41	1072.15	1037.04	1045.83	751.352	829.917	1045.83	611.793	743.953		1346.72	1345.3	1289.5	581.508	1170.4	2666.97	1172.84	1037.04	1157.76	778.656	829.917	1223.33	611.793	806.168		1327.17	875.952	1625.61	922.11	880.43		1327.17	1021.34	1883.06	1132.54	1022.71		orf19.2125	0.769562	0.1336	0.0631306	1.41885	0.598431
orf19.3615		918.562	922.277	855.498	1022.62	1116.4	674.408	995.153	1180.04	1049.83	653.352	353.917	1049.83	1596.79	1057.95		1015.17	949.828	855.498	1343.51	1116.4	781.192	1088.61	1180.04	1162.18	677.095	353.917	1228.01	1596.79	1146.43		940.164	1229.95	1016.61	731.065	1323.74		940.164	1434.1	1177.61	897.895	1537.66		orf19.3615	1.52537	0.0680904	0.0356943	1.25256	0.585954
orf19.409		4626.56	5002.28	4848.5	2928.62	6603.4	3978.41	7522.15	8925.04	5832.83	3602.35	6474.92	5832.83	7016.79	6847.95		5113.14	5151.71	4848.5	3847.61	6603.4	4608.34	8228.55	8925.04	6457.06	3733.26	6474.92	6822.79	7016.79	7420.63		5037.78	5225.5	7253.97	5555.08	7086.74		5037.78	6092.82	8402.79	6822.75	8231.94		orf19.409	1.20943	0.867555	0.321618	1.66796	0.173848
orf19.411		182.562	188.277	275.498	100.615	81.3973	139.408	392.153	516.036	284.831	526.352	400.917	284.831	654.793	359.953		201.762	193.901	275.498	132.188	81.3973	161.482	428.98	516.036	315.313	545.48	400.917	333.172	654.793	390.055		223.72	106.793	368.833	420.57	459.34		223.72	124.518	427.245	516.544	533.568		orf19.411	0.556579	0.0560718	0.0298604	1.90973	0.256811
orf19.4174		338.562	375.277	430.498	401.615	530.397	138.408	141.153	197.036	123.831	424.352	344.917	123.831	208.793	183.953		374.169	386.487	430.498	527.642	530.397	160.324	154.409	197.036	137.083	439.773	344.917	144.847	208.793	199.336		397.051	529.02	170.589	307.258	184.326		397.051	616.825	197.606	377.374	214.112		orf19.4174	1.55351	0.00939345	0.0071625	0.497683	0.000474706
orf19.449		2756.56	3212.28	3838.5	8712.62	13246.4	2667.41	2836.15	3131.04	3396.83	2959.35	2798.92	3396.83	3673.79	4297.95		3046.47	3308.23	3838.5	11446.6	13246.4	3089.76	3102.49	3131.04	3760.36	3066.9	2798.92	3973.34	3673.79	4657.38		3397.73	12346.5	3107.76	3208.72	4101.51		3397.73	14395.8	3599.94	3940.96	4764.3		orf19.449	4.23687	0.00119328	0.00177931	1.05951	0.281773
orf19.4706		640.562	751.277	743.498	277.615	208.397	263.408	571.153	585.036	572.831	638.352	390.917	572.831	1014.79	1148.95		707.93	773.719	743.498	364.731	208.397	305.116	624.79	585.036	634.135	661.55	390.917	670.052	1014.79	1245.04		741.716	286.564	504.98	562.201	976.627		741.716	334.127	584.955	690.495	1134.45		orf19.4706	0.450479	0.00552359	0.00483081	0.788651	0.0818035
orf19.5517		258.562	291.277	162.498	105.615	99.3973	238.408	382.153	533.036	338.831	355.352	245.917	338.831	390.793	129.953		285.755	299.978	162.498	138.757	99.3973	276.157	418.041	533.036	375.092	368.265	245.917	396.337	390.793	140.82		249.41	119.077	409.078	329.758	309.317		249.41	138.841	473.864	405.009	359.302		orf19.5517	0.556679	0.111141	0.0540403	1.89994	0.137501
orf19.5626		1490.56	1667.28	1204.5	2847.62	5187.4	2040.41	2918.15	3178.04	3179.83	2899.35	2841.92	3179.83	3553.79	4254.95		1647.32	1717.08	1204.5	3741.19	5187.4	2363.48	3192.19	3178.04	3520.14	3004.72	2841.92	3719.52	3553.79	4610.79		1522.97	4464.3	2911.24	3122.26	3961.36		1522.97	5205.27	3372.29	3834.76	4601.51		orf19.5626	3.41784	0.0146263	0.00988615	2.21429	0.0119409
orf19.5848		250.562	319.277	351.498	78.6154	106.397	97.4085	100.153	109.036	118.831	119.352	60.9172	118.831	79.7933	66.9526		276.914	328.815	351.498	103.285	106.397	112.832	109.559	109.036	131.548	123.689	60.9172	138.999	79.7933	72.5517		319.075	104.841	110.475	105.385	97.1146		319.075	122.242	127.972	129.434	112.808		orf19.5848	0.383114	0.00488962	0.00449444	0.40107	0.000703261
orf19.6578		1834.56	2107.28	1850.5	67.6154	234.397	2206.41	1337.15	1333.04	2746.83	837.352	663.917	2746.83	1282.79	910.953		2027.5	2170.23	1850.5	88.833	234.397	2555.76	1462.72	1333.04	3040.8	867.781	663.917	3213.03	1282.79	987.134		2016.08	161.615	1783.84	1524.17	1827.65		2016.08	188.44	2066.35	1871.98	2122.99		orf19.6578	0.0934685	0.000765905	0.00148442	1.02494	0.591452
orf19.6660		216.562	259.277	253.498	45.6154	80.3973	158.408	326.153	329.036	252.831	431.352	449.917	252.831	186.793	110.953		239.338	267.022	253.498	59.9294	80.3973	183.49	356.782	329.036	279.889	447.027	449.917	295.741	186.793	120.231		253.286	70.1634	289.769	392.278	200.922		253.286	81.8089	335.66	481.796	233.39		orf19.6660	0.32299	0.000745525	0.00148442	1.32522	0.538686
orf19.670.2		35350.6	41057.3	43613.5	21746.6	59388.4	26415.4	41893.2	35777	22756.8	37563.4	57320.9	22756.8	36362.8	24103		39068.4	42283.8	43613.5	28570.7	59388.4	30597.9	45827.3	35777	25192.3	38928.4	57320.9	26619.1	36362.8	26118.6		41655.2	43979.5	37400.8	40480.5	29700.2		41655.2	51279.1	43323.9	49718.2	34499.7		orf19.670.2	1.23104	0.854206	0.318429	1.04006	0.413804
ARP3		821.562	873.277	1075.5	772.615	1147.4	586.408	317.153	412.036	668.831	676.352	484.917	668.831	620.793	571.953		907.966	899.364	1075.5	1015.06	1147.4	679.259	346.937	412.036	740.409	700.931	484.917	782.345	620.793	619.784		960.942	1081.23	479.41	642.086	674.307		960.942	1260.69	555.335	788.61	783.274		ARP3	1.31193	0.269147	0.117271	0.577907	0.0145491
CLN3		1113.56	1226.28	728.498	402.615	684.397	887.408	1207.15	1239.04	1697.83	708.352	418.917	1697.83	1335.79	652.953		1230.68	1262.91	728.498	528.956	684.397	1027.92	1320.52	1239.04	1879.53	734.094	418.917	1985.99	1335.79	707.558		1074.03	606.676	1195.82	1010.85	1343.11		1074.03	707.371	1385.21	1241.52	1560.16		CLN3	0.658616	0.135953	0.0637935	1.28973	0.563688
CMK2		886.562	995.277	1107.5	733.615	1127.4	744.408	551.153	623.036	1004.83	706.352	605.917	1004.83	924.793	727.953		979.802	1025.01	1107.5	963.823	1127.4	862.276	602.912	623.036	1112.37	732.021	605.917	1175.37	924.793	788.83		1037.44	1045.61	696.074	816.769	962.998		1037.44	1219.16	806.312	1003.16	1118.62		CMK2	1.17516	0.922905	0.336559	0.777217	0.0201453
YRA1		1011.56	1129.28	990.498	930.615	1182.4	561.408	412.153	441.036	787.831	715.352	481.917	787.831	647.793	501.953		1117.95	1163.01	990.498	1222.64	1182.4	650.3	450.858	441.036	872.144	741.348	481.917	921.542	647.793	543.93		1090.49	1202.52	514.065	698.47	704.422		1090.49	1402.11	595.478	857.861	818.255		YRA1	1.28577	0.199752	0.0899554	0.546066	0.00252703
orf19.3456		79.5622	134.277	98.4975	71.6154	158.397	105.408	126.153	156.036	205.831	118.352	137.917	205.831	188.793	173.953		87.9298	138.288	98.4975	94.0882	158.397	122.099	138	156.036	227.859	122.653	137.917	240.764	188.793	188.5		108.239	126.243	138.712	162.81	206.019		108.239	147.196	160.679	199.963	239.311		orf19.3456	1.35992	0.603062	0.23944	1.48449	0.169334
Sum		724412	777376	800598	522697	686719	596670	631813	691145	589219	629404	652277	589219	689222	636032																Sum	800598	686633	691141	651846	689222
[truncated: 7 more columns]

## Sheet: nrg1-94015  
Probe Name		Counts after backgrund subtractions						Normalize counts - 94015		Normalize counts - nrg1-94015				Avg Counts			Normalize to highest counts			Probe Name	nrg1ΔΔ-94015/94015
		94015.1	94015.2	nrg1ΔΔ-94015.1	nrg1ΔΔ-94015.2	nrg1ΔΔ-94015.3		94015.1	94015.2	nrg1ΔΔ-94015.1	nrg1ΔΔ-94015.2	nrg1ΔΔ-94015.3		Avg_94015	Avg_nrg1ΔΔ-94015		94015	nrg1ΔΔ-94015			FC	T-Test	FDR
ACE2		64.6154	65.3973	69.3357	300.654	299.927		84.8916	65.3973	147.111	300.654	328.145		75.1445	258.637		144.025	258.637		ACE2	1.79578	0.0868652	0.0682512
ACS1		4325.62	13419.4	22412.3	37681.7	36424.9		5682.99	13419.4	47552.7	37681.7	39851.9		9551.19	41695.4		18306.2	41695.4		ACS1	2.27767	0.00688663	0.0109136
ACS2		6039.62	6795.4	15115.3	36785.7	29394.9		7934.84	6795.4	32070.5	36785.7	32160.5		7365.12	33672.2		14116.3	33672.2		ACS2	2.38535	0.0010276	0.00400335
ADH5		6841.62	13218.4	8466.34	23125.7	24629.9		8988.51	13218.4	17963.2	23125.7	26947.2		11103.5	22678.7		21281.3	22678.7		ADH5	1.06566	0.0525365	0.0467825
AHR1		395.615	615.397	1607.34	2859.65	2673.93		519.759	615.397	3410.32	2859.65	2925.5		567.578	3065.16		1087.84	3065.16		AHR1	2.81765	0.00160703	0.00556509
ALS1		227.615	152.397	11302.3	10432.7	9842.93		299.041	152.397	23980.4	10432.7	10769		225.719	15060.7		432.622	15060.7		ALS1	34.8126	0.082076	0.0650348
ALS2		1105.62	1782.4	159.336	494.654	408.927		1452.56	1782.4	338.066	494.654	447.4		1617.48	426.707		3100.12	426.707		ALS2	0.137642	0.00318651	0.0078988
ALS3		117.615	218.397	50073.3	108844	93431.9		154.523	218.397	106242	108844	102222		186.46	105769		357.377	105769		ALS3	295.96	2.87477e-05	0.000671977
ALS4		848.615	1155.4	398.336	964.654	785.927		1114.91	1155.4	845.158	964.654	859.87		1135.15	889.894		2175.68	889.894		ALS4	0.409019	0.0169908	0.0191402
ALS5		202.615	294.397	109.336	235.654	248.927		266.196	294.397	231.98	235.654	272.347		280.297	246.66		537.227	246.66		ALS5	0.459136	0.185935	0.120977
ALS6		1	10.3973	1	14.654	21.9273		1	1	1	14.654	23.9903		1	13.2148		1	13.2148		ALS6	13.2148	0.251394	0.153416
ALS7		1270.62	1981.4	767.336	1354.65	1258.93		1669.33	1981.4	1628.07	1354.65	1377.37		1825.37	1453.37		3498.57	1453.37		ALS7	0.415418	0.105646	0.0803083
ALS9		256.615	314.397	1	1	4.92727		337.141	314.397	1	1	1		325.769	1		624.382	1		ALS9	0.00160158	3.91083e-05	0.000731325
AOX2		370.615	260.397	62.3357	71.654	60.9273		486.914	260.397	132.259	71.654	66.6595		373.656	90.1909		716.163	90.1909		AOX2	0.125936	0.0494882	0.0449238
ARG1		87.6154	1	343.336	568.654	538.927		1	1	728.463	568.654	589.631		1	628.916		1	628.916		ARG1	628.916	0.00232666	0.00737003
ARG81		183.615	354.397	124.336	362.654	376.927		241.234	354.397	263.806	362.654	412.39		297.815	346.283		570.805	346.283		ARG81	0.606658	0.540638	0.285591
BCR1		595.615	1025.4	269.336	674.654	588.927		782.519	1025.4	571.456	674.654	644.335		903.958	630.148		1732.56	630.148		BCR1	0.363709	0.0694457	0.0574617
BRG1		59.6154	10.3973	2060.34	3271.65	2970.93		78.3226	10.3973	4371.46	3271.65	3250.44		44.36	3631.19		85.022	3631.19		BRG1	42.7088	0.00492095	0.00893315
CAP1		2117.62	2936.4	1071.34	2412.65	2172.93		2782.12	2936.4	2273.08	2412.65	2377.36		2859.26	2354.36		5480.17	2354.36		CAP1	0.429615	0.00774183	0.0114899
CAT1		967.615	3408.4	814.336	5077.65	4978.93		1271.25	3408.4	1727.79	5077.65	5447.36		2339.82	4084.27		4484.6	4084.27		CAT1	0.910732	0.385773	0.22829
CDC10		972.615	1688.4	1922.34	5091.65	4314.93		1277.82	1688.4	4078.66	5091.65	4720.89		1483.11	4630.4		2842.59	4630.4		CDC10	1.62894	0.00464213	0.00893315
CDR1		5633.62	6606.4	3150.34	6251.65	5142.93		7401.44	6606.4	6684.14	6251.65	5626.79		7003.92	6187.53		13424	6187.53		CDR1	0.460931	0.197486	0.124018
CDR2		2488.62	4978.4	15.3357	36.654	29.9273		3269.54	4978.4	32.5381	36.654	32.7429		4123.97	33.9784		7904.16	33.9784		CDR2	0.00429879	0.00765176	0.0114899
CHT2		605.615	755.397	13005.3	39906.7	33016.9		795.657	755.397	27593.7	39906.7	36123.3		775.527	34541.2		1486.41	34541.2		CHT2	23.2381	0.00556062	0.00950375
CHT3		885.615	1212.4	1	14.654	46.9273		1163.52	1212.4	1	14.654	51.3423		1187.96	22.3321		2276.89	22.3321		CHT3	0.00980817	2.62031e-05	0.000671977
CIT1		2331.62	5825.4	1023.34	2695.65	2796.93		3063.27	5825.4	2171.23	2695.65	3060.07		4444.34	2642.32		8518.19	2642.32		CIT1	0.310197	0.194387	0.123815
CPH1		120.615	128.397	429.336	1350.65	1146.93		158.464	128.397	910.931	1350.65	1254.83		143.431	1172.14		274.905	1172.14		CPH1	4.2638	0.009466	0.0131785
CPH2		942.615	1206.4	939.336	1742.65	1574.93		1238.41	1206.4	1993.01	1742.65	1723.1		1222.4	1819.59		2342.9	1819.59		CPH2	0.776638	0.0131538	0.0161827
CRH11		157.615	300.397	151.336	338.654	358.927		207.075	300.397	321.092	338.654	392.696		253.736	350.814		486.321	350.814		CRH11	0.721364	0.117366	0.0863325
CSA1		4242.62	4221.4	10019.3	11480.7	7102.93		5573.94	4221.4	21258.2	11480.7	7771.19		4897.67	13503.4		9387.07	13503.4		CSA1	1.43851	0.197633	0.124018
CSH1		9641.62	18714.4	15958.3	24211.7	21018.9		12667.1	18714.4	33859.2	24211.7	22996.5		15690.8	27022.4		30073.6	27022.4		CSH1	0.898544	0.107201	0.0808327
DAK2		3685.62	4873.4	1404.34	3345.65	3203.93		4842.16	4873.4	2979.61	3345.65	3505.36		4857.78	3276.88		9310.61	3276.88		DAK2	0.351951	0.00429665	0.00893315
DDR48		148.615	133.397	10294.3	23851.7	25817.9		195.251	133.397	21841.7	23851.7	28247		164.324	24646.8		314.95	24646.8		DDR48	78.2562	0.00211191	0.00705226
DFG5		381.615	522.397	659.336	1528.65	1392.93		501.366	522.397	1398.93	1528.65	1523.98		511.882	1483.85		981.092	1483.85		DFG5	1.51245	0.000403725	0.00238431
ECE1		1	1	4365.34	24957.7	20866.9		1	1	9262.03	24957.7	22830.2		1	19016.6		1	19016.6		ECE1	19016.6	0.0578374	0.0505401
ECM331		229.615	261.397	32.3357	187.654	180.927		301.668	261.397	68.6074	187.654	197.949		281.533	151.404		539.597	151.404		ECM331	0.280587	0.101352	0.0789703
EFG1		1310.62	2314.4	1538.34	3464.65	3132.93		1721.89	2314.4	3263.92	3464.65	3427.68		2018.14	3385.42		3868.05	3385.42		EFG1	0.875227	0.0100779	0.0136562
ELF1		249.615	117.397	1110.34	2104.65	1704.93		327.944	117.397	2355.82	2104.65	1865.33		222.671	2108.6		426.78	2108.6		ELF1	4.94073	0.0024885	0.00737003
ENA2		602.615	1606.4	811.336	1337.65	1296.93		791.715	1606.4	1721.43	1337.65	1418.95		1199.06	1492.68		2298.16	1492.68		ENA2	0.64951	0.4501	0.25352
ENA21		1232.62	929.397	3815.34	4840.65	3722.93		1619.41	929.397	8095.08	4840.65	4073.19		1274.4	5669.64		2442.57	5669.64		ENA21	2.32118	0.0721655	0.0586737
FAV2		1	1	79.3357	136.654	109.927		1	1	168.328	136.654	120.27		1	141.751		1	141.751		FAV2	141.751	0.00450283	0.00893315
FBP1		5064.62	10343.4	2887.34	5782.65	5677.93		6653.89	10343.4	6126.12	5782.65	6212.12		8498.64	6040.3		16288.8	6040.3		FBP1	0.370825	0.174082	0.116262
FDH1		894.615	1499.4	2239.34	4429.65	5205.93		1175.34	1499.4	4751.25	4429.65	5695.72		1337.37	4958.87		2563.26	4958.87		FDH1	1.9346	0.00559044	0.00950375
FGR15		93.6154	91.3973	194.336	557.654	609.927		122.992	91.3973	412.326	557.654	667.311		107.195	545.764		205.453	545.764		FGR15	2.65639	0.0197083	0.0219373
FKH2		259.615	463.397	125.336	440.654	400.927		341.082	463.397	265.928	440.654	438.648		402.24	381.743		770.949	381.743		FKH2	0.49516	0.829989	0.417225
FRP1		2901.62	2519.4	1324.34	1338.65	1059.93		3812.14	2519.4	2809.87	1338.65	1159.65		3165.77	1769.39		6067.64	1769.39		FRP1	0.291611	0.190786	0.123024
FRP2		2321.62	2441.4	2562.34	2430.65	1603.93		3050.14	2441.4	5436.56	2430.65	1754.83		2745.77	3207.35		5262.64	3207.35		FRP2	0.609456	0.775309	0.396128
FRP3		1472.62	5608.4	1995.34	5505.65	5309.93		1934.72	5608.4	4233.55	5505.65	5809.5		3771.56	5182.9		7228.72	5182.9		FRP3	0.716988	0.417339	0.239394
FTR1		2595.62	2660.4	9962.34	11241.7	7988.93		3410.12	2660.4	21137.3	11241.7	8740.55		3035.26	13706.5		5817.49	13706.5		FTR1	2.35608	0.11731	0.0863325
GAL1		5379.62	2497.4	1143.34	3978.65	3830.93		7067.73	2497.4	2425.84	3978.65	4191.35		4782.57	3531.95		9166.45	3531.95		GAL1	0.385313	0.547192	0.28743
GAL4		1603.62	1252.4	2931.34	4658.65	3621.93		2106.83	1252.4	6219.48	4658.65	3962.69		1679.61	4946.94		3219.21	4946.94		GAL4	1.53669	0.0378807	0.036835
GAP2		537.615	2662.4	132.336	194.654	179.927		706.318	2662.4	280.78	194.654	196.855		1684.36	224.096		3228.31	224.096		GAP2	0.0694161	0.139243	0.0993109
GCA2		589.615	275.397	55.3357	119.654	210.927		774.636	275.397	117.407	119.654	230.772		525.017	155.944		1006.27	155.944		GCA2	0.154973	0.150637	0.103563
GCN4		1494.62	1201.4	2179.34	5395.65	4643.93		1963.62	1201.4	4623.94	5395.65	5080.84		1582.51	5033.48		3033.1	5033.48		GCN4	1.65952	0.00340487	0.00816296
GIS2		2213.62	3410.4	1611.34	4942.65	4551.93		2908.25	3410.4	3418.81	4942.65	4980.19		3159.32	4447.22		6055.28	4447.22		GIS2	0.734436	0.158738	0.107551
GNP1		3558.62	4109.4	2701.34	5822.65	5976.93		4675.3	4109.4	5731.48	5822.65	6539.26		4392.35	6031.13		8418.55	6031.13		GNP1	0.716409	0.0248396	0.0270059
GPD2		750.615	247.397	2077.34	2585.65	2327.93		986.158	247.397	4407.53	2585.65	2546.95		616.777	3180.04		1182.14	3180.04		GPD2	2.69007	0.0551932	0.0486846
HAC1		676.615	1064.4	1555.34	3482.65	3036.93		888.937	1064.4	3299.99	3482.65	3322.65		976.667	3368.43		1871.92	3368.43		HAC1	1.79945	0.000155017	0.00181176
HAP2		196.615	257.397	263.336	570.654	510.927		258.313	257.397	558.725	570.654	558.997		257.855	562.792		494.215	562.792		HAP2	1.13876	1.02302e-05	0.000478262
HAP3		1	1	19.3357	43.654	33.9273		1	1	41.025	43.654	37.1193		1	40.5994		1	40.5994		HAP3	40.5994	0.000515679	0.00267867
HAP43		473.615	584.397	668.336	1279.65	1092.93		622.235	584.397	1418.02	1279.65	1195.75		603.316	1297.81		1156.34	1297.81		HAP43	1.12234	0.00381429	0.0089159
HEM1		289.615	164.397	721.336	2115.65	1853.93		380.496	164.397	1530.47	2115.65	2028.35		272.447	1891.49		522.182	1891.49		HEM1	3.62228	0.00736202	0.0112844
HGT7		41873.6	1951.4	49214.3	100925	81129.9		55013.5	1951.4	104419	100925	88762.9		28482.5	98035.6		54590.6	98035.6		HGT7	1.79583	0.0437425	0.0416732
HOG1		1347.62	1756.4	1596.34	4091.65	3504.93		1770.5	1756.4	3386.98	4091.65	3834.68		1763.45	3771.11		3379.89	3771.11		HOG1	1.11575	0.00481481	0.00893315
HSP104		1625.62	6406.4	3907.34	6922.65	6596.93		2135.73	6406.4	8290.28	6922.65	7217.59		4271.06	7476.84		8186.09	7476.84		HSP104	0.913359	0.152321	0.103956
HSP70		1011.62	15897.4	15719.3	24723.7	22565.9		1329.06	15897.4	33352.1	24723.7	24689		8613.23	27588.2		16508.5	27588.2		HSP70	1.67116	0.0633757	0.0529074
HTA1		34157.6	38855.4	6289.34	17561.7	15626.9		44876.2	38855.4	13344.2	17561.7	17097.2		41865.8	16001		80241.7	16001		HTA1	0.19941	0.00276727	0.00739255
HTA2		19615.6	22494.4	4663.34	17136.7	15145.9		25771	22494.4	9894.3	17136.7	16570.9		24132.7	14534		46253.7	14534		HTA2	0.314223	0.0594701	0.0511174
HWP1		1	1	8236.34	34900.7	28732.9		1	1	17475.2	34900.7	31436.2		1	27937.4		1	27937.4		HWP1	27937.4	0.0268818	0.0288902
HYR1		15.6154	24.3973	182.336	294.654	212.927		20.5155	24.3973	386.866	294.654	232.96		22.4564	304.827		43.0408	304.827		HYR1	7.08227	0.0163627	0.0189506
IFD6		1	1	1	1	1		1	1	1	1	1		1	1		1	1		IFD6	1	1	0.49734
IHD1		39.6154	99.3973	1999.34	10322.7	10552.9		52.0467	99.3973	4242.03	10322.7	11545.8		75.722	8703.49		145.132	8703.49		IHD1	59.9696	0.0595914	0.0511174
INO4		337.615	549.397	121.336	442.654	456.927		443.559	549.397	257.441	442.654	499.916		496.478	400.004		951.569	400.004		INO4	0.420362	0.415509	0.239394
IRE1		415.615	637.397	486.336	1220.65	1060.93		546.035	637.397	1031.87	1220.65	1160.74		591.716	1137.76		1134.11	1137.76		IRE1	1.00322	0.00633309	0.0103885
IRO1		683.615	788.397	1229.34	4634.65	4027.93		898.133	788.397	2608.31	4634.65	4406.89		843.265	3883.28		1616.24	3883.28		IRO1	2.40267	0.0350029	0.0351911
KIP4		77.6154	138.397	2657.34	5537.65	5067.93		101.971	138.397	5638.13	5537.65	5544.73		120.184	5573.51		230.35	5573.51		KIP4	24.1958	1.15386e-06	0.000107886
KRE1		87.6154	86.3973	2158.34	2457.65	2442.93		115.109	86.3973	4579.39	2457.65	2672.77		100.753	3236.6		193.107	3236.6		KRE1	16.7606	0.0367043	0.0363469
MAC1		87.6154	117.397	593.336	652.654	532.927		115.109	117.397	1258.89	652.654	583.067		116.253	831.538		222.815	831.538		MAC1	3.73196	0.081669	0.0650348
MAE1		509.615	534.397	6074.34	7563.65	6022.93		669.532	534.397	12888.1	7563.65	6589.58		601.965	9013.76		1153.75	9013.76		MAE1	7.81258	0.0447846	0.0418736
MBF1		8958.62	11121.4	8061.34	22071.7	19643.9		11769.8	11121.4	17103.9	22071.7	21492.1		11445.6	20222.6		21937.1	20222.6		MBF1	0.921842	0.0230753	0.0253829
MDM34		1790.62	5103.4	884.336	2274.65	2421.93		2352.51	5103.4	1876.31	2274.65	2649.79		3727.95	2266.92		7145.14	2266.92		MDM34	0.317267	0.263682	0.157033
MET28		691.615	873.397	1094.34	4710.65	4301.93		908.644	873.397	2321.88	4710.65	4706.67		891.02	3913.07		1707.76	3913.07		MET28	2.29134	0.0604107	0.0511365
NDT80		457.615	361.397	941.336	1997.65	1684.93		601.215	361.397	1997.25	1997.65	1843.45		481.306	1946.12		922.49	1946.12		NDT80	2.10964	0.000946782	0.00384887
NPR1		405.615	655.397	242.336	841.654	764.927		532.897	655.397	514.169	841.654	836.894		594.147	730.906		1138.77	730.906		NPR1	0.64184	0.421312	0.240199
NRG1		729.615	1387.4	1	1	6.92727		958.568	1387.4	1	1	1		1172.98	1		2248.18	1		NRG1	0.000444803	0.00523875	0.00924195
PCK1		8389.62	20818.4	6879.34	13846.7	13219.9		11022.3	20818.4	14596	13846.7	14463.7		15920.3	14302.1		30513.5	14302.1		PCK1	0.468714	0.688557	0.353737
PES1		1	1	154.336	458.654	392.927		1	1	327.458	458.654	429.895		1	405.336		1	405.336		PES1	405.336	0.00427983	0.00893315
PFK2		4940.62	3947.4	6201.34	14493.7	11993.9		6490.98	3947.4	13157.5	14493.7	13122.4		5219.19	13591.2		10003.3	13591.2		PFK2	1.35867	0.00486605	0.00893315
PGA13		6.61539	1	4364.34	2231.65	1832.93		8.69129	1	9259.91	2231.65	2005.37		4.84564	4498.98		9.28735	4498.98		PGA13	484.42	0.239949	0.1476
PGA17		1	40.3973	24.3357	10.654	27.9273		1	1	51.6336	10.654	30.5548		1	30.9475		1	30.9475		PGA17	30.9475	0.144761	0.101768
PGA25		1	1	1	1	1		1	1	1	1	1.09408		1	1.03136		1	1.03136		PGA25	1.03136	0.495025	0.266005
PGA34		3059.62	4625.4	67.3357	98.654	120.927		4019.72	4625.4	142.868	98.654	132.304		4322.56	124.609		8284.79	124.609		PGA34	0.0150407	0.000342242	0.00238431
PGA37		71.6154	84.3973	66.3357	18.654	20.9273		94.0882	84.3973	140.746	18.654	22.8962		89.2427	60.7654		171.046	60.7654		PGA37	0.355257	0.620623	0.320598
PGA48		2880.62	4246.4	301.336	759.654	770.927		3784.55	4246.4	639.351	759.654	843.459		4015.47	747.488		7696.21	747.488		PGA48	0.0971241	0.00041717	0.00238431
PGA53		2702.62	2444.4	485.336	1449.65	1173.93		3550.69	2444.4	1029.75	1449.65	1284.37		2997.55	1254.59		5745.21	1254.59		PGA53	0.218372	0.0289712	0.0307819
PGA7		2220.62	2395.4	1746.34	2015.65	1476.93		2917.44	2395.4	3705.24	2015.65	1615.88		2656.42	2445.59		5091.4	2445.59		PGA7	0.480338	0.819957	0.414411
PHO89		1758.62	1302.4	6634.34	3645.65	1988.93		2310.47	1302.4	14076.2	3645.65	2176.05		1806.43	6632.64		3462.28	6632.64		PHO89	1.91569	0.393078	0.231149
PHR1		754.615	1592.4	3144.34	10064.7	8345.93		991.413	1592.4	6671.41	10064.7	9131.14		1291.91	8622.4		2476.12	8622.4		PHR1	3.48223	0.0116519	0.014924
PHR2		23.6154	1	320.336	695.654	703.927		1	1	679.663	695.654	770.155		1	715.157		1	715.157		PHR2	715.157	0.000279863	0.0021806
PIL1		14856.6	17031.4	8963.34	23247.7	20679.9		19518.6	17031.4	19017.7	23247.7	22625.6		18275	21630.3		35026.6	21630.3		PIL1	0.61754	0.181872	0.119754
PIR1		4375.62	6178.4	374.336	432.654	422.927		5748.68	6178.4	794.236	432.654	462.718		5963.54	563.203		11430	563.203		PIR1	0.0492743	0.000146445	0.00181176
PLB5		277.615	383.397	455.336	1619.65	1512.93		364.731	383.397	966.096	1619.65	1655.27		374.064	1413.67		716.946	1413.67		PLB5	1.9718	0.0369301	0.0363469
POL1		78.6154	382.397	436.336	1108.65	962.927		103.285	382.397	925.783	1108.65	1053.52		242.841	1029.32		465.439	1029.32		POL1	2.2115	0.00817099	0.0118791
PRA1		156.615	177.397	358.336	234.654	187.927		205.761	177.397	760.289	234.654	205.608		191.579	400.184		367.188	400.184		PRA1	1.08986	0.436491	0.247345
RBR1		1	1	8.33572	1	1		1	1	1	1	1.09408		1	1.03136		1	1.03136		RBR1	1.03136	0.495025	0.266005
RBR2		103.615	200.397	13.3357	1	1		136.13	200.397	28.2947	1	1.09408		168.264	10.1296		322.501	10.1296		RBR2	0.0314095	0.00958438	0.0131785
RBT1		1	1	7.33572	61.654	64.9273		1	1	15.5644	61.654	71.0358		1	49.4181		1	49.4181		RBT1	49.4181	0.116489	0.0863325
RBT5		18784.6	23304.4	25359.3	23847.7	16561.9		24679.2	23304.4	53805.5	23847.7	18120.1		23991.8	31924.4		45983.6	31924.4		RBT5	0.694256	0.617609	0.320598
RCT1		2157.62	1960.4	7265.34	16608.7	15097.9		2834.67	1960.4	15415	16608.7	16518.4		2397.53	16180.7		4595.21	16180.7		RCT1	3.52121	0.000174397	0.00181179
RFG1		232.615	427.397	4322.34	6905.65	5742.93		305.61	427.397	9170.8	6905.65	6283.24		366.504	7453.23		702.455	7453.23		RFG1	10.6103	0.00825821	0.0118791
RFX2		5.61539	15.3973	407.336	1342.65	1156.93		7.37749	15.3973	864.253	1342.65	1265.77		11.3874	1157.56		21.8255	1157.56		RFX2	53.037	0.00933833	0.0131785
RHR2		1201.62	177.397	5609.34	7543.65	6171.93		1578.68	177.397	11901.5	7543.65	6752.6		878.039	8732.57		1682.88	8732.57		RHR2	5.18905	0.0346414	0.0351911
RIM101		2333.62	3285.4	1172.34	2446.65	2467.93		3065.9	3285.4	2487.37	2446.65	2700.12		3175.65	2544.71		6086.57	2544.71		RIM101	0.418086	0.0168114	0.0191402
RNR22		349.615	248.397	452.336	2198.65	2038.93		459.324	248.397	959.731	2198.65	2230.76		353.861	1796.38		678.224	1796.38		RNR22	2.64865	0.077485	0.0624556
ROB1		744.615	2155.4	3052.34	7668.65	6687.93		978.275	2155.4	6476.21	7668.65	7317.15		1566.84	7154		3003.06	7154		ROB1	2.38224	0.0030685	0.0078988
RPN4		1423.62	2708.4	1824.34	2225.65	2192.93		1870.34	2708.4	3870.73	2225.65	2399.24		2289.37	2831.88		4387.9	2831.88		RPN4	0.645384	0.51792	0.275145
RTA3		29.6154	34.3973	1	1	1		38.9087	34.3973	1	1	1.09408		36.653	1.03136		70.2505	1.03136		RTA3	0.0146812	0.000230231	0.00195696
SAP1		28.6154	45.3973	5.33572	5.65404	1		37.5949	45.3973	1	1	1.09408		41.4961	1.03136		79.533	1.03136		SAP1	0.0129677	0.0008036	0.00367316
SAP10		52.6154	56.3973	57.3357	103.654	118.927		69.126	56.3973	121.65	103.654	130.116		62.7617	118.474		120.291	118.474		SAP10	0.984888	0.0153606	0.018413
SAP2		1	1	1	1	1		1	1	1	1	1.09408		1	1.03136		1	1.03136		SAP2	1.03136	0.495025	0.266005
SAP4		1	1	1	1	1		1	1	1	1	1.09408		1	1.03136		1	1.03136		SAP4	1.03136	0.495025	0.266005
SAP5		138.615	341.397	73.3357	134.654	89.9273		182.113	341.397	155.598	134.654	98.3879		261.755	129.547		501.69	129.547		SAP5	0.258221	0.127387	0.092331
SAP6		1	1	1	1	1		1	1	1	1	1.09408		1	1.03136		1	1.03136		SAP6	1.03136	0.495025	0.266005
SAP9		1079.62	1449.4	365.336	495.654	537.927		1418.4	1449.4	775.141	495.654	588.537		1433.9	619.777		2748.26	619.777		SAP9	0.225516	0.00467635	0.00893315
SCW11		1549.62	3303.4	1	1	1		2035.88	3303.4	1	1	1.09408		2669.64	1.03136		5116.74	1.03136		SCW11	0.000201566	0.0109783	0.0144573
SCW4		1	1	1	1	1		1	1	1	1	1.09408		1	1.03136		1	1.03136		SCW4	1.03136	0.495025	0.266005
SEF1		1005.62	1344.4	835.336	1223.65	1102.93		1321.18	1344.4	1772.35	1223.65	1206.69		1332.79	1400.9		2554.47	1400.9		SEF1	0.548411	0.795029	0.403996
SEF2		78.6154	260.397	221.336	3369.65	2119.93		103.285	260.397	469.613	3369.65	2319.38		181.841	2052.88		348.524	2052.88		SEF2	5.89022	0.186318	0.120977
SGA1		67.6154	152.397	146.336	170.654	205.927		88.833	152.397	310.484	170.654	225.302		120.615	235.48		231.176	235.48		SGA1	1.01862	0.140204	0.0993109
SIN3		1184.62	1985.4	856.336	1976.65	1768.93		1556.35	1985.4	1816.91	1976.65	1935.35		1770.87	1909.64		3394.12	1909.64		SIN3	0.562631	0.477487	0.265744
SIT1		214.615	188.397	4723.34	2803.65	1753.93		281.961	188.397	10021.6	2803.65	1918.94		235.179	4914.73		450.754	4914.73		SIT1	10.9034	0.252686	0.153416
SMC2		132.615	213.397	114.336	483.654	427.927		174.23	213.397	242.589	483.654	468.188		193.814	398.144		371.471	398.144		SMC2	1.0718	0.137911	0.0991899
SOD4		1444.62	3076.4	929.336	747.654	528.927		1897.93	3076.4	1971.79	747.654	578.69		2487.17	1099.38		4767	1099.38		SOD4	0.230623	0.148327	0.10273
SOD5		553.615	4484.4	24067.3	43780.7	40785.9		727.339	4484.4	51064.2	43780.7	44623.2		2605.87	46489.3		4994.51	46489.3		SOD5	9.30809	0.00090529	0.00384748
SOD6		27.6154	78.3973	38.3357	341.654	451.927		36.2811	78.3973	81.3377	341.654	494.446		57.3392	305.813		109.899	305.813		SOD6	2.78268	0.210501	0.131212
SOG2		153.615	329.397	230.336	668.654	565.927		201.82	329.397	488.708	668.654	619.171		265.609	592.178		509.076	592.178		SOG2	1.16324	0.0301973	0.0316652
SSB1		4999.62	6531.4	15222.3	38684.7	31758.9		6568.49	6531.4	32297.6	38684.7	34746.9		6549.94	35243		12553.9	35243		SSB1	2.80734	0.00126156	0.00471825
STF2		32943.6	41756.4	8999.34	48908.7	57429.9		43281.3	41756.4	19094.1	48908.7	62833.1		42518.8	43612		81493.3	43612		STF2	0.53516	0.951828	0.475914
STP2		2816.62	4863.4	1036.34	2965.65	2808.93		3700.47	4863.4	2198.82	2965.65	3073.2		4281.93	2745.89		8206.92	2745.89		STP2	0.334582	0.0713053	0.0584829
SUT1		149.615	331.397	143.336	347.654	271.927		196.565	331.397	304.119	347.654	297.511		263.981	316.428		505.956	316.428		SUT1	0.625406	0.404572	0.234953
TEC1		84.6154	93.3973	812.336	1461.65	1491.93		111.168	93.3973	1723.55	1461.65	1632.29		102.282	1605.83		196.039	1605.83		TEC1	8.19141	0.000625579	0.00307851
TPK1		102.615	141.397	298.336	489.654	486.927		134.816	141.397	632.985	489.654	532.739		138.107	551.793		264.701	551.793		TPK1	2.08459	0.00483722	0.00893315
TPK2		1014.62	1399.4	901.336	1590.65	1424.93		1333	1399.4	1912.38	1590.65	1558.99		1366.2	1687.34		2618.51	1687.34		TPK2	0.64439	0.118188	0.0863325
TPS2		10398.6	14183.4	5498.34	11163.7	10278.9		13661.7	14183.4	11665.9	11163.7	11246		13922.5	11358.5		26684.5	11358.5		TPS2	0.42566	0.0027389	0.00739255
TRR1		1172.62	1501.4	1679.34	4224.65	3616.93		1540.58	1501.4	3563.08	4224.65	3957.22		1520.99	3914.99		2915.19	3914.99		TRR1	1.34296	0.0023736	0.00737003
TRX1		5821.62	9831.4	5623.34	11757.7	10185.9		7648.43	9831.4	11931.2	11757.7	11144.3		8739.91	11611		16751.3	11611		TRX1	0.693143	0.0457228	0.0423276
TTR1		1575.62	2600.4	3511.34	6437.65	5616.93		2070.04	2600.4	7450.08	6437.65	6145.39		2335.22	6677.71		4475.77	6677.71		TTR1	1.49197	0.004174	0.00893315
TUP1		790.615	1622.4	698.336	1635.65	1397.93		1038.71	1622.4	1481.67	1635.65	1529.45		1330.55	1548.93		2550.19	1548.93		TUP1	0.607376	0.403951	0.234953
TYE7		2110.62	130.397	6042.34	12407.7	10027.9		2772.92	130.397	12820.2	12407.7	10971.4		1451.66	12066.4		2782.31	12066.4		TYE7	4.33683	0.00321021	0.0078988
UCF1		88366.6	95952.4	19942.3	89858.7	105387		116096	95952.4	42312.1	89858.7	115302		106024	82490.9		203210	82490.9		UCF1	0.405939	0.471142	0.263783
UGA32		162.615	177.397	674.336	1127.65	953.927		213.644	177.397	1430.75	1127.65	1043.68		195.521	1200.69		374.743	1200.69		UGA32	3.20405	0.00708912	0.0110472
UGP1		4067.62	4744.4	5514.34	12634.7	11255.9		5344.03	4744.4	11699.9	12634.7	12314.9		5044.21	12216.5		9667.94	12216.5		UGP1	1.26361	0.000433511	0.00238431
UME6		1	1	282.336	972.654	808.927		1	1	599.038	972.654	885.034		1	818.909		1	818.909		UME6	818.909	0.0111602	0.0144927
UPC2		224.615	215.397	142.336	519.654	480.927		295.099	215.397	301.997	519.654	526.174		255.248	449.275		489.219	449.275		UPC2	0.918352	0.146634	0.102316
WH11		941.615	1415.4	43268.3	50472.7	48550.9		1237.09	1415.4	91803.4	50472.7	53118.8		1326.25	65131.6		2541.93	65131.6		WH11	25.6229	0.0342791	0.0351911
YHB1		13449.6	10468.4	708.336	4652.65	4765.93		17670.1	10468.4	1502.89	4652.65	5214.32		14069.2	3789.96		26965.7	3789.96		YHB1	0.140547	0.0441246	0.0416732
YWP1		14093.6	15306.4	161.336	491.654	297.927		18516.2	15306.4	342.31	491.654	325.957		16911.3	386.64		32412.8	386.64		YWP1	0.0119286	0.000824987	0.00367316
ZAP1		34.6154	106.397	670.336	437.654	332.927		45.4777	106.397	1422.27	437.654	364.25		75.9375	741.39		145.545	741.39		ZAP1	5.0939	0.228394	0.141423
ZCF20		72.6154	106.397	125.336	237.654	207.927		95.402	106.397	265.928	237.654	227.49		100.9	243.69		193.388	243.69		ZCF20	1.26011	0.00265513	0.00739255
ZCF3		383.615	245.397	852.336	1355.65	1272.93		503.993	245.397	1808.42	1355.65	1392.69		374.695	1518.92		718.156	1518.92		ZCF3	2.11503	0.0122564	0.0152796
ZCF31		97.6154	176.397	129.336	188.654	235.927		128.247	176.397	274.414	188.654	258.124		152.322	240.398		291.947	240.398		ZCF31	0.82343	0.105595	0.0803083
ZCF34		171.615	317.397	286.336	705.654	615.927		225.468	317.397	607.525	705.654	673.876		271.433	662.352		520.239	662.352		ZCF34	1.27317	0.00452447	0.00893315
ZCF39		833.615	1264.4	1047.34	2656.65	2354.93		1095.2	1264.4	2222.16	2656.65	2576.49		1179.8	2485.1		2261.25	2485.1		ZCF39	1.09899	0.00571823	0.00954741
ZCF7		10.6154	1	54.3357	262.654	266.927		1	1	115.285	262.654	292.041		1	223.327		1	223.327		ZCF7	223.327	0.0512922	0.0461137
ZRT1		27.6154	76.3973	134.336	98.654	102.927		36.2811	76.3973	285.023	98.654	112.611		56.3392	165.429		107.982	165.429		ZRT1	1.53201	0.260259	0.155988
ZRT2		303.615	340.397	427.336	1714.65	1380.93		398.89	340.397	906.688	1714.65	1510.85		369.643	1377.4		708.473	1377.4		ZRT2	1.94418	0.0489589	0.044879
orf19.1424		253.615	270.397	330.336	646.654	637.927		333.2	270.397	700.881	646.654	697.945		301.798	681.827		578.439	681.827		orf19.1424	1.17874	0.00135929	0.0048882
orf19.1534		116.615	158.397	271.336	572.654	497.927		153.209	158.397	575.699	572.654	544.774		155.803	564.376		298.619	564.376		orf19.1534	1.88995	6.83638e-05	0.00106534
orf19.1691		83.6154	5.39728	252.336	5563.65	5178.93		109.854	5.39728	535.386	5563.65	5666.18		57.6255	3921.74		110.447	3921.74		orf19.1691	35.5078	0.175358	0.116284
orf19.1862		1467.62	2948.4	5661.34	11023.7	12416.9		1928.15	2948.4	12011.8	11023.7	13585.2		2438.27	12206.9		4673.29	12206.9		orf19.1862	2.61205	0.00252236	0.00737003
orf19.2125		442.615	1170.4	5129.34	7805.65	7017.93		581.508	1170.4	10883	7805.65	7678.2		875.952	8788.96		1678.89	8788.96		orf19.2125	5.235	0.0103236	0.0137894
orf19.3615		1022.62	1116.4	538.336	883.654	830.927		1343.51	1116.4	1142.2	883.654	909.104		1229.95	978.319		2357.38	978.319		orf19.3615	0.415003	0.160967	0.108277
orf19.409		2928.62	6603.4	3965.34	5566.65	4916.93		3847.61	6603.4	8413.34	5566.65	5379.53		5225.5	6453.17		10015.4	6453.17		orf19.409	0.644325	0.506334	0.270527
orf19.411		100.615	81.3973	181.336	302.654	273.927		132.188	81.3973	384.744	302.654	299.699		106.793	329.032		204.683	329.032		orf19.411	1.60752	0.0120317	0.0152022
orf19.4174		401.615	530.397	115.336	402.654	346.927		527.642	530.397	244.71	402.654	379.567		529.02	342.311		1013.94	342.311		orf19.4174	0.337604	0.0607075	0.0511365
orf19.449		8712.62	13246.4	650.336	3326.65	3801.93		11446.6	13246.4	1379.83	3326.65	4159.62		12346.5	2955.37		23663.8	2955.37		orf19.449	0.12489	0.00496817	0.00893315
orf19.4706		277.615	208.397	523.336	887.654	876.927		364.731	208.397	1110.37	887.654	959.431		286.564	985.819		549.24	985.819		orf19.4706	1.79488	0.00650286	0.0104831
orf19.5517		105.615	99.3973	598.336	945.654	731.927		138.757	99.3973	1269.5	945.654	800.789		119.077	1005.32		228.228	1005.32		orf19.5517	4.40487	0.0159277	0.0188512
orf19.5626		2847.62	5187.4	833.336	2338.65	2166.93		3741.19	5187.4	1768.11	2338.65	2370.8		4464.3	2159.19		8556.45	2159.19		orf19.5626	0.252346	0.0304798	0.0316652
orf19.5848		78.6154	106.397	55.3357	271.654	293.927		103.285	106.397	117.407	271.654	321.581		104.841	236.881		200.942	236.881		orf19.5848	1.17885	0.194661	0.123815
orf19.6578		67.6154	234.397	810.336	2383.65	2651.93		88.833	234.397	1719.31	2383.65	2901.43		161.615	2334.8		309.758	2334.8		orf19.6578	7.53749	0.0164171	0.0189506
orf19.6660		45.6154	80.3973	701.336	775.654	845.927		59.9294	80.3973	1488.04	775.654	925.515		70.1634	1063.07		134.478	1063.07		orf19.6660	7.90516	0.0382138	0.036835
orf19.670.2		21746.6	59388.4	7845.34	15262.7	17999.9		28570.7	59388.4	16645.6	15262.7	19693.4		43979.5	17200.6		84292.9	17200.6		orf19.670.2	0.204057	0.104336	0.0803083
ARP3		772.615	1147.4	698.336	1705.65	1560.93		1015.06	1147.4	1481.67	1705.65	1707.78		1081.23	1631.7		2072.33	1631.7		ARP3	0.787378	0.0148562	0.0180397
CLN3		402.615	684.397	1711.34	3988.65	3580.93		528.956	684.397	3630.98	3988.65	3917.83		606.676	3845.82		1162.78	3845.82		CLN3	3.30744	0.000228733	0.00195696
CMK2		733.615	1127.4	1146.34	2316.65	2189.93		963.823	1127.4	2432.21	2316.65	2395.96		1045.61	2381.61		2004.06	2381.61		CMK2	1.18839	0.000388996	0.00238431
YRA1		930.615	1182.4	534.336	2199.65	1937.93		1222.64	1182.4	1133.71	2199.65	2120.25		1202.52	1817.87		2304.8	1817.87		YRA1	0.788735	0.258855	0.155988
orf19.3456		71.6154	158.397	36.3357	194.654	217.927		94.0882	158.397	77.0943	194.654	238.431		126.243	170.06		241.962	170.06		orf19.3456	0.702837	0.557826	0.291378
Sum		522697	686719	620265	1.31603e+06	1.20286e+06								686633	1.31603e+06
NF		1.3138	1	2.12172	1	1.09408								1.91664	1

## Sheet: nrg1-57055
Probe Name	counts after background subtractions							Normalize counts - 57055			Normalize counts - nrg1-57055				Avg Counts			Normalize to highest counts			Probe Name	nrg1ΔΔ-57055/57055
	57055.1	57055.2	57055.3	nrg1ΔΔ-57055.1	nrg1ΔΔ-57055.2	nrg1ΔΔ-57055.3		57055.1	57055.2	57055.3	nrg1ΔΔ-57055.1	nrg1ΔΔ-57055.2	nrg1ΔΔ-57055.3		Avg_57055	Avg_nrg1ΔΔ-57055		57055	nrg1ΔΔ-57055			FC	T-TEST	FDR
ACE2	95.4085	77.1534	86.0357	19.3428	260.511	252.454		110.515	84.3988	86.0357	44.5772	272.181	252.454		93.6499	189.737		177.341	189.737		ACE2	1.0699	0.260045	0.174957
ACS1	35242.4	22893.2	26865	3478.34	37283.5	37947.5		40822.6	25043	26865	8016.15	38953.7	37947.5		30910.2	28305.8		58533.5	28305.8		ACS1	0.483582	0.829124	0.435751
ACS2	4983.41	3391.15	3925.04	9239.34	29985.5	32759.5		5772.47	3709.61	3925.04	21292.9	31328.8	32759.5		4469.04	28460.4		8462.85	28460.4		ACS2	3.36298	0.00281918	0.00606123
ADH5	9978.41	11851.2	12399	20456.3	25860.5	27610.5		11558.4	12964.1	12399	47143.5	27019	27610.5		12307.2	33924.3		23305.6	33924.3		ADH5	1.45563	0.0309852	0.032211
AHR1	877.408	1153.15	1338.04	799.343	2549.51	2809.45		1016.33	1261.44	1338.04	1842.16	2663.72	2809.45		1205.27	2438.44		2282.38	2438.44		AHR1	1.06838	0.017568	0.0206122
ALS1	13358.4	19304.2	24937	5624.34	8690.51	9879.45		15473.5	21117	24937	12961.8	9079.82	9879.45		20509.2	10640.4		38837.5	10640.4		ALS1	0.273971	0.0299988	0.0318864
ALS2	166.408	223.153	278.036	173.343	422.511	426.454		192.757	244.109	278.036	399.484	441.438	426.454		238.301	422.459		451.261	422.459		ALS2	0.936173	0.00264376	0.00587886
ALS3	10123.4	10425.2	9853.04	48415.3	90807.5	102455		11726.3	11404.2	9853.04	111577	94875.4	102455		10994.5	102969		20819.9	102969		ALS3	4.94573	4.60231e-05	0.000483754
ALS4	304.408	608.153	988.036	420.343	835.511	893.454		352.608	665.264	988.036	968.717	872.939	893.454		668.636	911.703		1266.17	911.703		ALS4	0.720048	0.260771	0.174957
ALS5	47.4085	76.1534	88.0357	83.3428	181.511	224.454		54.915	83.3049	88.0357	192.071	189.642	224.454		75.4185	202.056		142.817	202.056		ALS5	1.41478	0.00115148	0.00320382
ALS6	1	43.1534	4.03573	39.3428	8.51061	1		1	47.2059	4.03573	90.6689	8.89185	1		17.4139	33.5203		32.976	33.5203		ALS6	1.0165	0.644363	0.352351
ALS7	732.408	1400.15	1619.04	547.343	1318.51	1341.45		848.376	1531.64	1619.04	1261.4	1377.58	1341.45		1333.02	1326.81		2524.28	1326.81		ALS7	0.525618	0.98108	0.498979
ALS9	1	1	1	1	1	1		1	1	1	1	1	1		1	1		1.89366	1		ALS9	0.528077	1	0.503191
AOX2	35.4085	401.153	859.036	225.343	75.5106	84.4541		41.0149	438.825	859.036	519.322	78.8932	84.4541		446.292	227.557		845.126	227.557		AOX2	0.269257	0.474794	0.275555
ARG1	57.4085	171.153	129.036	704.343	495.511	555.454		66.4983	187.226	129.036	1623.22	517.708	555.454		127.587	898.794		241.606	898.794		ARG1	3.72008	0.101523	0.0813909
ARG81	158.408	128.153	159.036	59.3428	310.511	344.454		183.49	140.188	159.036	136.761	324.42	344.454		160.905	268.545		304.699	268.545		ARG81	0.881345	0.185096	0.132652
BCR1	377.408	416.153	438.036	261.343	545.511	650.454		437.166	455.234	438.036	602.288	569.948	650.454		443.479	607.563		839.799	607.563		BCR1	0.723463	0.00243861	0.00587886
BRG1	2460.41	3236.15	3849.04	2248.34	2959.51	3302.45		2849.98	3540.06	3849.04	5181.5	3092.09	3302.45		3413.02	3858.68		6463.12	3858.68		BRG1	0.597031	0.572953	0.318832
CAP1	1150.41	1071.15	1351.04	649.343	2312.51	2329.45		1332.56	1171.74	1351.04	1496.47	2416.1	2329.45		1285.11	2080.68		2433.57	2080.68		CAP1	0.854988	0.056164	0.0501237
CAT1	1654.41	1074.15	1235.04	812.343	5446.51	5243.45		1916.36	1175.03	1235.04	1872.12	5690.5	5243.45		1442.14	4268.69		2730.93	4268.69		CAT1	1.56309	0.0828548	0.0693634
CDC10	960.408	626.153	678.036	1589.34	4554.51	4621.45		1112.48	684.955	678.036	3662.78	4758.54	4621.45		825.156	4347.59		1562.57	4347.59		CDC10	2.78234	0.000704293	0.00201897
CDR1	2667.41	4436.15	5181.04	1258.34	4958.51	5398.45		3089.76	4852.75	5181.04	2899.96	5180.64	5398.45		4374.51	4493.02		8283.85	4493.02		CDR1	0.542383	0.913913	0.467989
CDR2	2.40845	32.1534	19.0357	36.3428	41.5106	4.45409		2.7898	35.1729	19.0357	83.7552	43.3701	4.45409		18.9995	43.8598		35.9786	43.8598		CDR2	1.21905	0.371621	0.225293
CHT2	3242.41	1857.15	2281.04	12031.3	33611.5	35499.5		3755.8	2031.56	2281.04	27727.3	35117.2	35499.5		2689.46	32781.3		5092.94	32781.3		CHT2	6.43662	0.000311736	0.00134046
CHT3	539.408	636.153	680.036	42.3428	25.5106	31.4541		624.817	695.894	680.036	97.5827	26.6534	31.4541		666.915	51.8967		1262.91	51.8967		CHT3	0.0410929	4.02134e-05	0.000475523
CIT1	28051.4	11407.2	15482	618.343	2891.51	2192.45		32493	12478.4	15482	1425.03	3021.04	2192.45		20151.1	2212.84		38159.4	2212.84		CIT1	0.0579893	0.0454325	0.0425536
CPH1	193.408	125.153	129.036	301.343	1208.51	1187.45		224.032	136.906	129.036	694.471	1262.65	1187.45		163.325	1048.19		309.282	1048.19		CPH1	3.38911	0.00807276	0.011749
CPH2	1201.41	1214.15	1486.04	931.343	1610.51	1748.45		1391.64	1328.17	1486.04	2146.36	1682.66	1748.45		1401.95	1859.16		2654.82	1859.16		CPH2	0.700296	0.0395836	0.03856
CRH11	329.408	340.153	340.036	188.343	300.511	301.454		381.566	372.097	340.036	434.053	313.972	301.454		364.566	349.826		690.365	349.826		CRH11	0.506727	0.754971	0.401237
CSA1	14384.4	15458.2	17173	6231.34	9067.51	8186.45		16662	16909.8	17173	14360.7	9473.7	8186.45		16914.9	10673.6		32031.2	10673.6		CSA1	0.333226	0.029693	0.0318864
CSH1	4603.41	3117.15	3400.04	6595.34	21803.5	22427.5		5332.3	3409.88	3400.04	15199.6	22780.2	22427.5		4047.41	20135.7		7664.42	20135.7		CSH1	2.62717	0.00323827	0.00638209
DAK2	1812.41	2150.15	2890.04	1229.34	3324.51	3333.45		2099.38	2352.07	2890.04	2833.13	3473.44	3333.45		2447.16	3213.34		4634.1	3213.34		DAK2	0.693412	0.0650614	0.0559528
DDR48	5280.41	6961.15	6734.04	24281.3	23392.5	25094.5		6116.49	7614.87	6734.04	55958.5	24440.4	25094.5		6821.8	35164.5		12918.2	35164.5		DDR48	2.72209	0.0528117	0.0480383
DFG5	601.408	553.153	601.036	643.343	1481.51	1518.45		696.634	605.099	601.036	1482.64	1547.88	1518.45		634.256	1516.32		1201.07	1516.32		DFG5	1.26248	1.73321e-05	0.000327923
ECE1	4144.41	6757.15	5761.04	14321.3	21008.5	21603.5		4800.62	7391.71	5761.04	33004.8	21949.6	21603.5		5984.46	25519.3		11332.5	25519.3		ECE1	2.25186	0.00691382	0.0103817
ECM331	1	60.1534	37.0357	295.343	146.511	167.454		1	65.8024	37.0357	680.644	153.074	167.454		34.6127	333.724		65.5448	333.724		ECM331	5.09154	0.161698	0.119505
EFG1	1680.41	2133.15	2268.04	2335.34	3231.51	3256.45		1946.48	2333.48	2268.04	5382	3376.27	3256.45		2182.66	4004.91		4133.23	4004.91		EFG1	0.968955	0.0597782	0.0523613
ELF1	460.408	665.153	841.036	480.343	1544.51	1724.45		533.308	727.617	841.036	1106.99	1613.7	1724.45		700.654	1481.72		1326.8	1481.72		ELF1	1.11676	0.0205614	0.0237209
ENA2	1144.41	1351.15	1321.04	392.343	1323.51	1397.45		1325.61	1478.04	1321.04	904.189	1382.8	1397.45		1374.9	1228.15		2603.59	1228.15		ENA2	0.471714	0.436822	0.256667
ENA21	1327.41	2480.15	2793.04	732.343	3750.51	3789.45		1537.59	2713.06	2793.04	1687.75	3918.52	3789.45		2347.89	3131.91		4446.12	3131.91		ENA21	0.704414	0.397907	0.236742
FAV2	38.4085	176.153	128.036	231.343	103.511	81.4541		44.4899	192.696	128.036	533.15	108.148	81.4541		121.74	240.917		230.535	240.917		FAV2	1.04503	0.478126	0.275797
FBP1	8512.41	11277.2	9585.04	1519.34	6307.51	5619.45		9860.24	12336.2	9585.04	3501.46	6590.07	5619.45		10593.8	5236.99		20061.1	5236.99		FBP1	0.261052	0.0132721	0.0171992
FDH1	6337.41	5299.15	5555.04	2439.34	5112.51	4969.45		7340.86	5796.79	5555.04	5621.68	5341.53	4969.45		6230.89	5310.89		11799.2	5310.89		FDH1	0.450106	0.194163	0.137073
FGR15	134.408	133.153	138.036	227.343	590.511	516.454		155.69	145.658	138.036	523.932	616.963	516.454		146.461	552.45		277.348	552.45		FGR15	1.9919	0.000242847	0.00109397
FKH2	94.4085	94.1534	90.0357	94.3428	414.511	428.454		109.357	102.995	90.0357	217.421	433.079	428.454		100.796	359.652		190.873	359.652		FKH2	1.88424	0.0222043	0.0253075
FRP1	1732.41	2373.15	3033.04	1155.34	1237.51	1212.45		2006.71	2596.01	3033.04	2662.59	1292.95	1212.45		2545.25	1722.66		4819.85	1722.66		FRP1	0.35741	0.213522	0.148524
FRP2	4647.41	4109.15	4713.04	611.343	1746.51	1585.45		5383.27	4495.04	4713.04	1408.89	1824.75	1585.45		4863.78	1606.37		9210.36	1606.37		FRP2	0.174409	0.000373273	0.0014378
FRP3	10919.4	7657.15	9029.04	658.343	6079.51	5378.45		12648.4	8376.23	9029.04	1517.21	6351.85	5378.45		10017.9	4415.84		18970.5	4415.84		FRP3	0.232774	0.0478024	0.0443343
FTR1	2731.41	4187.15	4082.04	7987.34	8757.51	8783.45		3163.89	4580.36	4082.04	18407.5	9149.82	8783.45		3942.1	12113.6		7465	12113.6		FTR1	1.62272	0.0617871	0.0536244
GAL1	1853.41	2373.15	3294.04	526.343	4834.51	4514.45		2146.87	2596.01	3294.04	1213	5051.08	4514.45		2678.97	3592.85		5073.07	3592.85		GAL1	0.708219	0.503798	0.287104
GAL4	962.408	683.153	846.036	1255.34	3984.51	4307.45		1114.79	747.307	846.036	2893.05	4163	4307.45		902.712	3787.84		1709.43	3787.84		GAL4	2.21584	0.00336637	0.00648894
GAP2	1338.41	2784.15	2672.04	1053.34	181.511	110.454		1550.33	3045.61	2672.04	2427.52	189.642	110.454		2422.66	909.206		4587.7	909.206		GAP2	0.198184	0.161481	0.119505
GCA2	4.40845	26.1534	12.0357	127.343	182.511	190.454		5.10647	28.6095	12.0357	293.473	190.686	190.454		15.2506	224.871		28.8794	224.871		GCA2	7.78655	0.00390933	0.00697778
GCN4	2431.41	2898.15	3354.04	1742.34	4548.51	5039.45		2816.39	3170.32	3354.04	4015.38	4752.27	5039.45		3113.58	4602.37		5896.07	4602.37		GCN4	0.780582	0.0122936	0.0166139
GIS2	2008.41	1875.15	2262.04	1737.34	4483.51	4448.45		2326.41	2051.25	2262.04	4003.86	4684.36	4448.45		2213.23	4378.89		4191.11	4378.89		GIS2	1.0448	0.000557463	0.00181395
GNP1	3950.41	4329.15	4503.04	4594.34	6128.51	6312.45		4575.9	4735.7	4503.04	10588.1	6403.05	6312.45		4604.88	7767.86		8720.09	7767.86		GNP1	0.8908	0.0886185	0.0728984
GPD2	954.408	3346.15	4513.04	1663.34	1954.51	2167.45		1105.53	3660.39	4513.04	3833.32	2042.07	2167.45		3092.98	2680.95		5857.06	2680.95		GPD2	0.457729	0.743592	0.397423
HAC1	773.408	885.153	1077.04	1771.34	2977.51	3194.45		895.868	968.277	1077.04	4082.22	3110.89	3194.45		980.394	3462.52		1856.53	3462.52		HAC1	1.86505	0.00140593	0.00369447
HAP2	229.408	331.153	403.036	314.343	504.511	494.454		265.732	362.252	403.036	724.431	527.111	494.454		343.673	581.999		650.801	581.999		HAP2	0.89428	0.0447279	0.0423126
HAP3	1	4.15344	38.0357	12.3428	7.51061	2.45409		1	4.54349	38.0357	28.445	7.84706	2.45409		14.5264	12.9154		27.5081	12.9154		HAP3	0.469512	0.9152	0.467989
HAP43	1127.41	1015.15	1191.04	740.343	1099.51	1129.45		1305.92	1110.49	1191.04	1706.19	1148.76	1129.45		1202.48	1328.13		2277.09	1328.13		HAP43	0.583259	0.559073	0.312948
HEM1	462.408	519.153	755.036	800.343	1866.51	1854.45		535.625	567.906	755.036	1844.46	1950.12	1854.45		619.522	1883.01		1173.17	1883.01		HEM1	1.60507	7.76358e-05	0.000594399
HGT7	4855.41	13333.2	17005	42088.3	90754.5	100972		5624.2	14585.3	17005	96996.3	94820	100972		12404.8	97596.3		23490.6	97596.3		HGT7	4.1547	2.60448e-05	0.000351977
HOG1	974.408	717.153	855.036	1160.34	3708.51	3850.45		1128.69	784.5	855.036	2674.11	3874.64	3850.45		922.743	3466.4		1747.36	3466.4		HOG1	1.98379	0.00342967	0.00648894
HSP104	2479.41	1642.15	1999.04	3238.34	6819.51	7516.45		2871.99	1796.37	1999.04	7463.05	7125	7516.45		2222.46	7368.17		4208.6	7368.17		HSP104	1.75074	0.000127405	0.000860894
HSP70	9067.41	4841.15	5703.04	7876.34	23489.5	23908.5		10503.1	5295.78	5703.04	18151.7	24541.8	23908.5		7167.31	22200.6		13572.5	22200.6		HSP70	1.63571	0.00464702	0.00799287
HTA1	4413.41	4869.15	4182.04	7325.34	15576.5	16484.5		5112.21	5326.41	4182.04	16881.9	16274.3	16484.5		4873.55	16546.9		9228.86	16546.9		HTA1	1.79295	7.71579e-06	0.000201007
HTA2	3128.41	3328.15	2793.04	5697.34	15160.5	15005.5		3623.75	3640.7	2793.04	13130	15839.6	15005.5		3352.49	14658.4		6348.49	14658.4		HTA2	2.30895	0.000183539	0.000974438
HWP1	2704.41	2770.15	1810.04	12723.3	28381.5	31631.5		3132.62	3030.29	1810.04	29322.1	29652.9	31631.5		2657.65	30202.1		5032.69	30202.1		HWP1	6.00119	5.08113e-06	0.000201007
HYR1	28.4085	73.1534	59.0357	1102.34	1805.11	2064.54		32.9066	80.0232	59.0357	2540.45	1885.97	2064.54		57.3218	2163.65		108.548	2163.65		HYR1	19.9326	0.000423311	0.0014378
IFD6	1	1	1	1	1	1		1	1	1	1	1	1		1	1		1.89366	1		IFD6	0.528077	1	0.503191
IHD1	4805.41	5411.15	4464.04	1359.34	11150.5	9774.45		5566.28	5919.31	4464.04	3132.73	11650	9774.45		5316.54	8185.73		10067.7	8185.73		IHD1	0.813066	0.335108	0.216758
INO4	287.408	139.153	156.036	51.3428	486.511	461.454		332.916	152.221	156.036	118.324	508.305	461.454		213.724	362.694		404.722	362.694		INO4	0.896157	0.336822	0.216758
IRE1	444.408	278.153	337.036	367.343	1071.51	1257.45		514.775	304.274	337.036	846.574	1119.51	1257.45		385.362	1074.51		729.745	1074.51		IRE1	1.47245	0.00738884	0.0109216
IRO1	632.408	604.153	591.036	1751.34	4136.51	4430.45		732.542	660.889	591.036	4036.12	4321.81	4430.45		661.489	4262.8		1252.64	4262.8		IRO1	3.40306	8.49923e-06	0.000201007
KIP4	884.408	783.153	689.036	1916.34	5025.51	5318.45		1024.44	856.698	689.036	4416.38	5250.64	5318.45		856.726	4995.16		1622.35	4995.16		KIP4	3.07897	0.000172512	0.000974438
KRE1	1192.41	1541.15	1728.04	1807.34	2096.51	2408.45		1381.21	1685.88	1728.04	4165.18	2190.43	2408.45		1598.38	2921.35		3026.78	2921.35		KRE1	0.965168	0.105443	0.0831241
MAC1	179.408	104.153	93.0357	260.343	558.511	578.454		207.815	113.934	93.0357	599.983	583.53	578.454		138.262	587.322		261.821	587.322		MAC1	2.24322	0.000234705	0.00109397
MAE1	1334.41	844.153	1001.04	1216.34	6461.51	6653.45		1545.69	923.427	1001.04	2803.17	6750.96	6653.45		1156.72	5402.53		2190.44	5402.53		MAE1	2.46642	0.0319868	0.0325371
MBF1	6065.41	5292.15	6313.04	6442.34	20700.5	20031.5		7025.79	5789.13	6313.04	14846.9	21627.8	20031.5		6375.99	18835.4		12074	18835.4		MBF1	1.56	0.00389179	0.00697778
MDM34	2850.41	2941.15	3092.04	647.343	2605.51	2769.45		3301.73	3217.35	3092.04	1491.86	2722.23	2769.45		3203.71	2327.85		6066.74	2327.85		MDM34	0.383706	0.106938	0.0836064
MET28	1450.41	1027.15	1125.04	671.343	4425.51	4384.45		1680.06	1123.61	1125.04	1547.17	4623.76	4384.45		1309.57	3518.46		2479.88	3518.46		MET28	1.4188	0.092933	0.0757885
NDT80	750.408	1090.15	1373.04	1145.34	1577.51	1701.45		869.226	1192.53	1373.04	2639.54	1648.18	1701.45		1144.93	1996.39		2168.11	1996.39		NDT80	0.920798	0.073972	0.0624799
NPR1	254.408	185.153	246.036	306.343	798.511	811.454		294.691	202.541	246.036	705.994	834.281	811.454		247.756	783.91		469.166	783.91		NPR1	1.67086	0.00035509	0.0014378
NRG1	2050.41	3504.15	4113.04	1	1	1		2375.06	3833.22	4113.04	1	1.0448	1		3440.44	1.01493		6515.03	1.01493		NRG1	0.000155783	0.00308988	0.00638209
PCK1	19478.4	26932.2	20868	2192.34	14994.5	14127.5		22562.6	29461.3	20868	5052.45	15666.2	14127.5		24297.3	11615.4		46010.9	11615.4		PCK1	0.252448	0.0399459	0.03856
PES1	3.40845	11.1534	39.0357	51.3428	326.511	350.454		3.94814	12.2008	39.0357	118.324	341.137	350.454		18.3949	269.972		34.8337	269.972		PES1	7.7503	0.0303869	0.03194
PFK2	2702.41	2428.15	3275.04	4023.34	12751.5	13062.5		3130.3	2656.18	3275.04	9272.15	13322.7	13062.5		3020.5	11885.8		5719.82	11885.8		PFK2	2.078	0.00257527	0.00587886
PGA13	240.408	285.153	210.036	4152.34	1809.51	2017.45		278.474	311.932	210.036	9569.44	1890.57	2017.45		266.814	4492.49		505.255	4492.49		PGA13	8.89152	0.171372	0.124706
PGA17	1	28.1534	20.0357	29.3428	32.5106	21.4541		1	30.7973	20.0357	67.623	33.967	21.4541		17.2777	41.0147		32.7181	41.0147		PGA17	1.25358	0.219214	0.151369
PGA25	1	1	1	1	1	1		1	1	1	1	1.0448	1		1	1.01493		1.89366	1.01493		PGA25	0.535963	0.373901	0.225293
PGA34	266.408	390.153	337.036	82.3428	132.511	76.4541		308.591	426.792	337.036	189.766	138.447	76.4541		357.473	134.889		676.933	134.889		PGA34	0.199265	0.0100344	0.014168
PGA37	32.4085	244.153	229.036	260.343	29.5106	12.4541		37.5399	267.082	229.036	599.983	30.8326	12.4541		177.886	214.423		336.855	214.423		PGA37	0.636544	0.867533	0.450927
PGA48	901.408	1156.15	1323.04	338.343	827.511	848.454		1044.13	1264.73	1323.04	779.741	864.58	848.454		1210.63	830.925		2292.53	830.925		PGA48	0.362449	0.0129022	0.0171908
PGA53	413.408	299.153	392.036	344.343	1229.51	1189.45		478.866	327.247	392.036	793.568	1284.59	1189.45		399.383	1089.2		756.296	1089.2		PGA53	1.44018	0.011654	0.0159778
PGA7	3798.41	3545.15	3786.04	1098.34	1768.51	1741.45		4399.84	3878.07	3786.04	2531.23	1847.73	1741.45		4021.32	2040.14		7615.01	2040.14		PGA7	0.26791	0.0031761	0.00638209
PHO89	1611.41	3962.15	3334.04	116.343	2293.51	2194.45		1866.55	4334.23	3334.04	268.122	2396.25	2194.45		3178.27	1619.61		6018.58	1619.61		PHO89	0.269102	0.189324	0.134662
PHR1	3198.41	2260.15	2397.04	1300.34	8751.51	9008.45		3704.84	2472.4	2397.04	2996.75	9143.55	9008.45		2858.09	7049.59		5412.26	7049.59		PHR1	1.30252	0.112951	0.0873646
PHR2	124.408	190.153	264.036	1749.34	619.511	837.454		144.107	208.011	264.036	4031.52	647.263	837.454		205.384	1838.74		388.929	1838.74		PHR2	4.72772	0.211179	0.147982
PIL1	11646.4	13108.2	16678	8696.34	21820.5	20970.5		13490.5	14339.1	16678	20041.5	22798	20970.5		14835.9	21270		28094.1	21270		PIL1	0.757097	0.00676891	0.010328
PIR1	1771.41	3675.15	4532.04	589.343	411.511	450.454		2051.89	4020.28	4532.04	1358.19	429.945	450.454		3534.74	746.197		6693.59	746.197		PIR1	0.111479	0.0268047	0.029832
PLB5	210.408	262.153	285.036	472.343	1555.51	1602.45		243.724	286.772	285.036	1088.56	1625.19	1602.45		271.844	1438.73		514.78	1438.73		PLB5	2.79485	0.00267221	0.00587886
POL1	170.408	218.153	223.036	845.343	871.511	1016.45		197.39	238.64	223.036	1948.17	910.551	1016.45		219.689	1291.72		416.016	1291.72		POL1	3.10499	0.031377	0.0322637
PRA1	352.408	155.153	224.036	48.3428	263.511	128.454		408.208	169.724	224.036	111.41	275.315	128.454		267.322	171.726		506.218	171.726		PRA1	0.339234	0.343083	0.219295
RBR1	1	51.1534	77.0357	47.3428	1	1		1	55.9572	77.0357	1	1.0448	1		44.6643	1.01493		84.5791	1.01493		RBR1	0.0119998	0.126408	0.0964374
RBR2	22.4085	60.1534	59.0357	74.3428	1	1		25.9565	65.8024	59.0357	1	1.0448	1		50.2649	1.01493		95.1847	1.01493		RBR2	0.0106628	0.0161199	0.0198044
RBT1	1	24.1534	1	1	52.5106	33.4541		1	1	1	2.30459	54.8629	33.4541		1	30.2072		1.89366	30.2072		RBT1	15.9517	0.128138	0.0969746
RBT5	40520.4	36262.2	39021	17704.3	19655.5	18430.5		46936.3	39667.5	39021	40801.2	20536	18430.5		41874.9	26589.2		79297	26589.2		RBT5	0.335312	0.113592	0.0873646
RCT1	5552.41	5975.15	6570.04	6688.34	15554.5	14564.5		6431.56	6536.27	6570.04	15413.9	16251.3	14564.5		6512.62	15409.9		12332.7	15409.9		RCT1	1.24951	5.35472e-05	0.000506557
RFG1	1200.41	1530.15	1694.04	3511.34	5645.51	6192.45		1390.48	1673.85	1694.04	8092.2	5898.41	6192.45		1586.12	6727.69		3003.58	6727.69		RFG1	2.23989	0.00177547	0.00453944
RFX2	138.408	123.153	118.036	457.343	1209.51	1199.45		160.324	134.719	118.036	1053.99	1263.69	1199.45		137.693	1172.38		260.743	1172.38		RFX2	4.49629	8.16827e-05	0.000594399
RHR2	2481.41	8337.15	10690	4269.34	5207.51	5649.45		2874.31	9120.08	10690	9839.08	5440.79	5649.45		7561.48	6976.44		14318.9	6976.44		RHR2	0.48722	0.843821	0.441025
RIM101	2892.41	3868.15	4269.04	1202.34	2500.51	2537.45		3350.38	4231.41	4269.04	2770.91	2612.52	2537.45		3950.28	2640.29		7480.49	2640.29		RIM101	0.352958	0.0131143	0.0171992
RNR22	202.408	199.153	217.036	1135.34	1890.51	2043.45		234.457	217.856	217.036	2616.5	1975.2	2043.45		223.116	2211.72		422.507	2211.72		RNR22	5.23475	0.000613598	0.00181395
ROB1	2515.41	2716.15	3183.04	3322.34	7082.51	7866.45		2913.69	2971.22	3183.04	7656.63	7399.78	7866.45		3022.65	7640.96		5723.88	7640.96		ROB1	1.33493	8.12502e-06	0.000201007
RPN4	1085.41	2003.15	2401.04	1368.34	1898.51	2409.45		1257.27	2191.27	2401.04	3153.47	1983.56	2409.45		1949.86	2515.49		3692.37	2515.49		RPN4	0.681268	0.312937	0.204164
RTA3	1	1	1	1	1	1		1	1	1	1	1.0448	1		1	1.01493		1.89366	1.01493		RTA3	0.535963	0.373901	0.225293
SAP1	1	1	1	1	1	1		1	1	1	1	1.0448	1		1	1.01493		1.89366	1.01493		SAP1	0.535963	0.373901	0.225293
SAP10	26.4085	52.1534	85.0357	62.3428	88.5106	107.454		30.5899	57.0511	85.0357	143.674	92.4756	107.454		57.5589	114.535		108.997	114.535		SAP10	1.0508	0.0596817	0.0523613
SAP2	1	9.15344	1	26.3428	1	1		1	1	1	1	1.0448	1		1	1.01493		1.89366	1.01493		SAP2	0.535963	0.373901	0.225293
SAP4	1	1	1	4.34278	1	1		1	1	1	1	1.0448	1		1	1.01493		1.89366	1.01493		SAP4	0.535963	0.373901	0.225293
SAP5	40.4085	347.153	200.036	298.343	97.5106	55.4541		46.8066	379.754	200.036	687.557	101.879	55.4541		208.866	281.63		395.521	281.63		SAP5	0.712049	0.762609	0.403032
SAP6	1	1	1	1	1	1		1	1	1	1	1.0448	1		1	1.01493		1.89366	1.01493		SAP6	0.535963	0.373901	0.225293
SAP9	1390.41	3261.15	3760.04	678.343	507.511	513.454		1610.56	3567.4	3760.04	1563.3	530.245	513.454		2979.33	869		5641.85	869		SAP9	0.154027	0.0517591	0.047538
SCW11	644.408	734.153	914.036	34.3428	1	1		746.442	803.097	914.036	1	1.0448	1		821.192	1.01493		1555.06	1.01493		SCW11	0.000652665	7.59782e-05	0.000594399
SCW4	1	1	1	1	1	1		1	1	1	1	1.0448	1		1	1.01493		1.89366	1.01493		SCW4	0.535963	0.373901	0.225293
SEF1	889.408	1293.15	1475.04	754.343	1057.51	979.454		1030.23	1414.59	1475.04	1738.45	1104.88	979.454		1306.62	1274.26		2474.3	1274.26		SEF1	0.514999	0.911393	0.467989
SEF2	196.408	350.153	593.036	391.343	2443.51	2245.45		227.507	383.036	593.036	901.884	2552.97	2245.45		401.193	1900.1		759.724	1900.1		SEF2	2.50104	0.044372	0.0423126
SGA1	219.408	360.153	407.036	164.343	209.511	194.454		254.149	393.975	407.036	378.742	218.896	194.454		351.72	264.031		666.039	264.031		SGA1	0.39642	0.311278	0.204164
SIN3	741.408	588.153	796.036	518.343	1920.51	1988.45		858.801	643.386	796.036	1194.57	2006.54	1988.45		766.074	1729.85		1450.69	1729.85		SIN3	1.19244	0.0248574	0.0279942
SIT1	1882.41	3555.15	4584.04	1583.34	1769.51	1643.45		2180.46	3889.01	4584.04	3648.95	1848.78	1643.45		3551.17	2380.4		6724.72	2380.4		SIT1	0.353977	0.288312	0.192073
SMC2	24.4085	16.1534	28.0357	107.343	435.511	435.454		28.2732	17.6704	28.0357	247.381	455.02	435.454		24.6598	379.285		46.6973	379.285		SMC2	8.12221	0.00588583	0.00912786
SOD4	491.408	620.153	712.036	575.343	577.511	563.454		569.217	678.391	712.036	1325.93	603.381	563.454		653.215	830.921		1236.97	830.921		SOD4	0.67174	0.518799	0.292133
SOD5	27443.4	19307.2	15681	9743.34	43058.5	43207.5		31788.7	21120.3	15681	22454.4	44987.4	43207.5		22863.3	36883.1		43295.4	36883.1		SOD5	0.851893	0.180081	0.130043
SOD6	265.408	437.153	406.036	14.3428	407.511	390.454		307.432	478.206	406.036	33.0542	425.766	390.454		397.225	283.091		752.209	283.091		SOD6	0.376346	0.444994	0.259855
SOG2	202.408	139.153	152.036	107.343	659.511	620.454		234.457	152.221	152.036	247.381	689.054	620.454		179.571	518.963		340.048	518.963		SOG2	1.52615	0.0723563	0.0616658
SSB1	8327.41	5437.15	6864.04	10411.3	33545.5	34353.5		9645.95	5947.75	6864.04	23993.9	35048.2	34353.5		7485.91	31131.8		14175.8	31131.8		SSB1	2.19613	0.00321348	0.00638209
STF2	21979.4	24573.2	26834	17378.3	60307.5	58414.5		25459.6	26880.8	26834	40049.9	63009.1	58414.5		26391.5	53824.5		49976.5	53824.5		STF2	1.077	0.017502	0.0206122
STP2	1500.41	1955.15	2223.04	1272.34	2691.51	2847.45		1737.98	2138.76	2223.04	2932.23	2812.08	2847.45		2033.26	2863.92		3850.3	2863.92		STP2	0.743817	0.0056911	0.00897297
SUT1	162.408	77.1534	63.0357	88.3428	306.511	339.454		188.124	84.3988	63.0357	203.594	320.241	339.454		111.853	287.763		211.811	287.763		SUT1	1.35858	0.0374793	0.0369327
TEC1	1275.41	4253.15	5429.04	1805.34	1364.51	1535.45		1477.35	4652.56	5429.04	4160.57	1425.64	1535.45		3852.98	2373.89		7296.25	2373.89		TEC1	0.325357	0.380898	0.228057
TPK1	251.408	497.153	539.036	288.343	446.511	471.454		291.216	543.84	539.036	664.511	466.513	471.454		458.031	534.159		867.355	534.159		TPK1	0.615848	0.511866	0.289955
TPK2	766.408	524.153	563.036	580.343	1631.51	1703.45		887.759	573.376	563.036	1337.45	1704.6	1703.45		674.724	1581.83		1277.7	1581.83		TPK2	1.23803	0.00500834	0.00824282
TPS2	4502.41	4791.15	5686.04	4451.34	11300.5	11894.5		5215.31	5241.08	5686.04	10258.5	11806.7	11894.5		5380.81	11319.9		10189.4	11319.9		TPS2	1.11094	0.000425564	0.0014378
TRR1	1060.41	593.153	715.036	914.343	3823.51	3655.45		1228.31	648.856	715.036	2107.18	3994.79	3655.45		864.067	3252.48		1636.25	3252.48		TRR1	1.98776	0.0172339	0.0206122
TRX1	3730.41	2996.15	3436.04	1807.34	10676.5	11254.5		4321.07	3277.52	3436.04	4165.18	11154.8	11254.5		3678.21	8858.14		6965.28	8858.14		TRX1	1.27176	0.0940548	0.0760477
TTR1	1870.41	1245.15	1516.04	1971.34	5934.51	5620.45		2166.56	1362.08	1516.04	4543.13	6200.36	5620.45		1681.56	5454.65		3184.31	5454.65		TTR1	1.71298	0.00227747	0.00566969
TUP1	788.408	524.153	508.036	510.343	1559.51	1469.45		913.243	573.376	508.036	1176.13	1629.37	1469.45		664.885	1424.99		1259.07	1424.99		TUP1	1.13178	0.0141482	0.0180868
TYE7	4257.41	7068.15	7946.04	4405.34	11005.5	11996.5		4931.51	7731.91	7946.04	10152.5	11498.5	11996.5		6869.82	11215.8		13009.1	11215.8		TYE7	0.862151	0.0176489	0.0206122
UCF1	43548.4	30377.2	35588	37800.3	114010	122637		50443.7	33229.8	35588	87114.2	119117	122637		39753.9	109623		75280.4	109623		UCF1	1.45619	0.00505374	0.00824282
UGA32	165.408	87.1534	100.036	286.343	1008.51	1009.45		191.599	95.3379	100.036	659.902	1053.69	1009.45		128.991	907.682		244.265	907.682		UGA32	3.71597	0.00373591	0.00692975
UGP1	3260.41	2287.15	2650.04	5201.34	11807.5	12086.5		3776.65	2501.94	2650.04	11987	12336.4	12086.5		2976.21	12136.6		5635.93	12136.6		UGP1	2.15344	2.51019e-05	0.000351977
UME6	14.4085	66.1534	75.0357	560.343	730.511	863.454		16.6898	72.3658	75.0357	1291.36	763.235	863.454		54.6971	972.683		103.578	972.683		UME6	9.39083	0.00489688	0.00824282
UPC2	48.4085	34.1534	46.0357	150.343	415.511	511.454		56.0733	37.3607	46.0357	346.478	434.124	511.454		46.4899	430.685		88.0362	430.685		UPC2	4.89214	0.00131727	0.0035604
WH11	39457.4	55044.2	62932	71888.3	49416.5	55222.5		45705	60213.3	62932	165673	51630.2	55222.5		56283.4	90841.9		106582	90841.9		WH11	0.852321	0.412425	0.243846
YHB1	1158.41	5221.15	7923.04	2496.34	5480.51	5799.45		1341.83	5711.47	7923.04	5753.04	5726.02	5799.45		4992.11	5759.51		9453.37	5759.51		YHB1	0.609254	0.711738	0.384745
YWP1	9206.41	9929.15	13204	62.3428	418.511	341.454		10664.1	10861.6	13204	143.674	437.258	341.454		11576.6	307.462		21922.1	307.462		YWP1	0.0140252	0.000162655	0.000974438
ZAP1	55.4085	90.1534	45.0357	39.3428	402.511	314.454		64.1817	98.6196	45.0357	90.6689	420.542	314.454		69.279	275.222		131.191	275.222		ZAP1	2.09787	0.104691	0.0831241
ZCF20	171.408	230.153	268.036	106.343	217.511	181.454		198.549	251.767	268.036	245.076	227.254	181.454		239.45	217.928		453.438	217.928		ZCF20	0.480613	0.488925	0.280317
ZCF3	793.408	881.153	1015.04	629.343	1332.51	1381.45		919.034	963.901	1015.04	1450.38	1392.2	1381.45		965.991	1408.01		1829.26	1408.01		ZCF3	0.769716	0.000227201	0.00109397
ZCF31	93.4085	136.153	132.036	78.3428	190.511	195.454		108.198	148.939	132.036	180.548	199.045	195.454		129.725	191.682		245.654	191.682		ZCF31	0.780292	0.00911721	0.013068
ZCF34	237.408	124.153	178.036	210.343	656.511	637.454		274.999	135.813	178.036	484.754	685.92	637.454		196.282	602.709		371.693	602.709		ZCF34	1.62153	0.00517267	0.00829381
ZCF39	803.408	819.153	992.036	918.343	2373.51	2599.45		930.618	896.079	992.036	2116.4	2479.84	2599.45		939.578	2398.56		1779.24	2398.56		ZCF39	1.34808	0.00059291	0.00181395
ZCF7	20.4085	18.1534	7.03573	39.3428	249.511	257.454		23.6399	19.8582	7.03573	90.6689	260.688	257.454		16.8446	202.937		31.898	202.937		ZCF7	6.36206	0.0298916	0.0318864
ZRT1	107.408	84.1534	102.036	1	107.511	39.4541		124.415	92.0562	102.036	1	1	1		106.169	1		201.048	1		ZRT1	0.00497393	0.000389169	0.0014378
ZRT2	362.408	156.153	219.036	80.3428	1407.51	1173.45		419.791	170.818	219.036	185.157	1470.56	1173.45		269.882	943.058		511.064	943.058		ZRT2	1.84528	0.16432	0.120501
orf19.1424	165.408	91.1534	133.036	319.343	575.511	646.454		191.599	99.7135	133.036	735.954	601.292	646.454		141.449	661.233		267.857	661.233		orf19.1424	2.4686	0.000406711	0.0014378
orf19.1534	121.408	110.153	102.036	67.3428	485.511	508.454		140.632	120.498	102.036	155.197	507.26	508.454		121.055	390.304		229.238	390.304		orf19.1534	1.70262	0.0847673	0.070342
orf19.1691	1	12.1534	1	2575.34	4418.51	5716.45		1	1	1	5935.11	4616.44	5716.45		1	5422.67		1.89366	5422.67		orf19.1691	2863.59	0.000185411	0.000974438
orf19.1862	7704.41	5006.15	5402.04	2396.34	12379.5	12484.5		8924.3	5476.27	5402.04	5522.58	12934.1	12484.5		6600.87	10313.7		12499.8	10313.7		orf19.1862	0.825108	0.236087	0.161839
orf19.2125	2302.41	1072.15	1037.04	2288.34	7053.51	7297.45		2666.97	1172.84	1037.04	5273.69	7369.48	7297.45		1625.61	6646.88		3078.36	6646.88		orf19.2125	2.15922	0.00434123	0.00760519
orf19.3615	674.408	995.153	1180.04	665.343	940.511	924.454		781.192	1088.61	1180.04	1533.34	982.642	924.454		1016.61	1146.81		1925.12	1146.81		orf19.3615	0.59571	0.599195	0.331485
orf19.409	3978.41	7522.15	8925.04	2755.34	5356.51	5636.45		4608.34	8228.55	8925.04	6349.93	5596.46	5636.45		7253.97	5860.95		13736.6	5860.95		orf19.409	0.426667	0.363669	0.225293
orf19.411	139.408	392.153	516.036	167.343	272.511	263.454		161.482	428.98	516.036	385.656	284.718	263.454		368.833	311.276		698.444	311.276		orf19.411	0.445671	0.637728	0.35075
orf19.4174	138.408	141.153	197.036	106.343	382.511	343.454		160.324	154.409	197.036	245.076	399.646	343.454		170.589	329.392		323.039	329.392		orf19.4174	1.01967	0.0279975	0.0307972
orf19.449	2667.41	2836.15	3131.04	705.343	4346.51	4189.45		3089.76	3102.49	3131.04	1625.52	4541.22	4189.45		3107.76	3452.07		5885.05	3452.07		orf19.449	0.586582	0.726931	0.390726
orf19.4706	263.408	571.153	585.036	878.343	850.511	786.454		305.116	624.79	585.036	2024.22	888.611	786.454		504.98	1233.09		956.262	1233.09		orf19.4706	1.28949	0.149808	0.112475
orf19.5517	238.408	382.153	533.036	291.343	732.511	802.454		276.157	418.041	533.036	671.425	765.325	802.454		409.078	746.401		774.656	746.401		orf19.5517	0.963527	0.0158573	0.0197381
orf19.5626	2040.41	2918.15	3178.04	435.343	2438.51	2701.45		2363.48	3192.19	3178.04	1003.29	2547.75	2701.45		2911.24	2084.16		5512.9	2084.16		orf19.5626	0.378052	0.245024	0.166757
orf19.5848	97.4085	100.153	109.036	62.3428	277.511	278.454		112.832	109.559	109.036	143.674	289.942	278.454		110.475	237.357		209.203	237.357		orf19.5848	1.13458	0.0540311	0.0486794
orf19.6578	2206.41	1337.15	1333.04	343.343	2772.51	2815.45		2555.76	1462.72	1333.04	791.264	2896.71	2815.45		1783.84	2167.81		3377.99	2167.81		orf19.6578	0.641745	0.652503	0.354752
orf19.6660	158.408	326.153	329.036	524.343	662.511	670.454		183.49	356.782	329.036	1208.39	692.189	670.454		289.769	857.012		548.725	857.012		orf19.6660	1.56182	0.0367296	0.0365749
orf19.670.2	26415.4	41893.2	35777	3274.34	20691.5	21282.5		30597.9	45827.3	35777	7546.01	21618.4	21282.5		37400.8	16815.6		70824.4	16815.6		orf19.670.2	0.237427	0.0330174	0.0332281
ARP3	586.408	317.153	412.036	466.343	1609.51	1662.45		679.259	346.937	412.036	1074.73	1681.61	1662.45		479.41	1472.93		907.841	1472.93		ARP3	1.62245	0.0113102	0.0157344
CLN3	887.408	1207.15	1239.04	1478.34	3357.51	4169.45		1027.92	1320.52	1239.04	3406.97	3507.92	4169.45		1195.82	3694.78		2264.49	3694.78		CLN3	1.63162	0.000603301	0.00181395
CMK2	744.408	551.153	623.036	751.343	2186.51	2332.45		862.276	602.912	623.036	1731.54	2284.46	2332.45		696.074	2116.15		1318.13	2116.15		CMK2	1.60542	0.00249589	0.00587886
YRA1	561.408	412.153	441.036	510.343	2063.51	1944.45		650.3	450.858	441.036	1176.13	2155.95	1944.45		514.065	1758.84		973.465	1758.84		YRA1	1.80679	0.0151481	0.0191068
orf19.3456	105.408	126.153	156.036	46.3428	232.511	225.454		122.099	138	156.036	106.801	242.926	225.454		138.712	191.727		262.673	191.727		orf19.3456	0.729909	0.293428	0.194114
Sum	596670	631813	691145	567983	1.25284e+06	1.30897e+06									691141	1.30879e+06
NF	1.0589	1	0.914153	2.30459	1.0448	1									1.89366	1

## Sheet: nrg1-78042 
Probe Name	Counts after background subtractions							Normalize counts - 78042			Normalize counts - nrg1-78042				Avg Counts			Normalize to highest counts			Probe Name	nrg1ΔΔ-78042/78042
	78042.1	78042.2	78042.3	nrg1ΔΔ-78042.1	nrg1ΔΔ-78042.2	nrg1ΔΔ-78042.3		78042.1	78042.2	78042.3	nrg1ΔΔ-78042.1	nrg1ΔΔ-78042.2	nrg1ΔΔ-78042.3		78042	nrg1-78042		78042	nrg1-78042			FC	T-TEST	FDR
ACE2	195.846	87.3518	20.9172	64.1061	66.2389	271.282		220.792	90.5262	20.9172	152.554	194.256	271.282		110.745	206.031		275.283	206.031		ACE2	0.748434	0.234452	0.276923
ACS1	11255.8	18508.4	20729.9	4363.11	3831.24	127403		12689.6	19181	20729.9	10382.9	11235.7	127403		17533.5	49674		43583.5	49674		ACS1	1.13974	0.45557	0.420818
ACS2	6273.85	2189.35	1927.92	10887.1	9813.24	13826.3		7073	2268.91	1927.92	25908.2	28778.9	13826.3		3756.61	22837.8		9337.91	22837.8		ACS2	2.44571	0.0173125	0.0505282
ADH5	5057.85	15226.4	14820.9	22576.1	16480.2	25425.3		5702.11	15779.7	14820.9	53724.6	48330.9	25425.3		12100.9	42493.6		30079.6	42493.6		ADH5	1.41271	0.0303414	0.07287
AHR1	560.846	349.352	328.917	1101.11	1066.24	2735.28		632.286	362.047	328.917	2620.32	3126.92	2735.28		441.083	2827.51		1096.41	2827.51		AHR1	2.57887	0.000190972	0.00613115
ALS1	1767.85	4548.35	4650.92	5337.11	5171.24	21306.3		1993.03	4713.64	4650.92	12700.8	15165.5	21306.3		3785.86	16390.8		9410.63	16390.8		ALS1	1.74174	0.00966677	0.0422543
ALS2	341.846	301.352	208.917	227.106	132.239	210.282		385.39	312.303	208.917	540.447	387.812	210.282		302.203	379.514		751.195	379.514		ALS2	0.505213	0.514642	0.462403
ALS3	1107.85	495.352	681.917	64736.1	52584.2	88564.3		1248.96	513.353	681.917	154053	154212	88564.3		814.744	132276		2025.23	132276		ALS3	65.3142	0.0038482	0.0291856
ALS4	2572.85	3504.35	2426.92	611.106	481.239	315.282		2900.57	3631.7	2426.92	1454.26	1411.31	315.282		2986.4	1060.28		7423.37	1060.28		ALS4	0.14283	0.0196885	0.0535305
ALS5	91.846	64.3518	22.9172	73.1061	97.2389	64.2823		103.545	66.6903	22.9172	173.972	285.169	64.2823		64.3842	174.474		160.042	174.474		ALS5	1.09018	0.180208	0.225809
ALS6	1	1	1	77.1061	79.2389	1		1	1	1	1	1	1		1	1		1	1		ALS6	1	1	0.766489
ALS7	670.846	668.352	493.917	751.106	753.239	1104.28		756.297	692.64	493.917	1787.42	2208.99	1104.28		647.618	1700.23		1609.8	1700.23		ALS7	1.05617	0.0336634	0.0769982
ALS9	1	1	1	1	1	1		1	1	1	1	1	1		1	1		1	1		ALS9	1	1	0.766489
AOX2	42.846	281.352	149.917	264.106	334.239	1		48.3036	291.576	149.917	628.497	980.209	1		163.266	536.569		405.834	536.569		AOX2	1.32214	0.274333	0.297229
ARG1	100.846	120.352	13.9172	916.106	707.239	495.282		113.692	124.725	13.9172	2180.07	2074.09	495.282		84.1114	1583.15		209.078	1583.15		ARG1	7.57204	0.0515949	0.0917879
ARG81	199.846	164.352	106.917	92.1061	61.2389	426.282		225.302	170.324	106.917	219.186	179.593	426.282		167.515	275.02		416.396	275.02		ARG81	0.660479	0.268767	0.293404
BCR1	496.846	417.352	347.917	302.106	270.239	617.282		560.133	432.519	347.917	718.926	792.519	617.282		446.856	709.576		1110.76	709.576		BCR1	0.638818	0.0302782	0.07287
BRG1	2398.85	2014.35	1177.92	2454.11	2164.24	3367.28		2704.41	2087.55	1177.92	5840.07	6346.98	3367.28		1989.96	5184.78		4946.5	5184.78		BRG1	1.04817	0.0352848	0.0770384
CAP1	1391.85	1452.35	2413.92	889.106	642.239	2619.28		1569.14	1505.13	2413.92	2115.82	1883.47	2619.28		1829.39	2206.19		4547.38	2206.19		CAP1	0.485156	0.359757	0.360007
CAT1	313.846	1603.35	2920.92	1265.11	988.239	6611.28		353.823	1661.62	2920.92	3010.59	2898.17	6611.28		1645.45	4173.35		4090.15	4173.35		CAT1	1.02034	0.151167	0.194492
CDC10	1873.85	647.352	495.917	2102.11	1828.24	3863.28		2112.53	670.877	495.917	5002.41	5361.6	3863.28		1093.11	4742.43		2717.17	4742.43		CDC10	1.74536	0.00590955	0.0340626
CDR1	3563.85	2414.35	2399.92	1597.11	1781.24	6618.28		4017.8	2502.09	2399.92	3800.65	5223.77	6618.28		2973.27	5214.24		7390.74	5214.24		CDR1	0.705509	0.0813817	0.128869
CDR2	11.846	6.35178	17.9172	37.1061	43.2389	12.2823		13.3549	6.5826	17.9172	88.3019	126.805	12.2823		12.6182	75.7964		31.3655	75.7964		CDR2	2.41655	0.135017	0.178562
CHT2	1147.85	653.352	491.917	16411.1	14898.2	17973.3		1294.06	677.095	491.917	39053.7	43691.5	17973.3		821.023	33572.8		2040.84	33572.8		CHT2	16.4505	0.0144162	0.0472131
CHT3	1218.85	1662.35	1374.92	56.1061	48.2389	42.2823		1374.1	1722.76	1374.92	133.516	141.468	42.2823		1490.59	105.756		3705.21	105.756		CHT3	0.0285424	0.000325851	0.00613115
CIT1	7674.85	6568.35	6836.92	1001.11	1028.24	42901.3		8652.45	6807.05	6836.92	2382.34	3015.48	42901.3		7432.14	16099.7		18474.3	16099.7		CIT1	0.871465	0.553434	0.480421
CPH1	184.846	73.3518	46.9172	452.106	363.239	880.282		208.391	76.0174	46.9172	1075.88	1065.26	880.282		110.442	1007.14		274.529	1007.14		CPH1	3.66861	0.000372022	0.00613115
CPH2	1422.85	1383.35	1292.92	1141.11	936.239	2486.28		1604.09	1433.62	1292.92	2715.5	2745.67	2486.28		1443.54	2649.15		3588.25	2649.15		CPH2	0.738285	0.000582075	0.00706328
CRH11	147.846	331.352	251.917	261.106	237.239	374.282		166.678	343.393	251.917	621.357	695.741	374.282		253.996	563.794		631.366	563.794		CRH11	0.892975	0.0476836	0.0892364
CSA1	7061.85	5255.35	6255.92	8563.11	7226.24	12238.3		7961.37	5446.33	6255.92	20377.7	21192.1	12238.3		6554.54	17936		16292.8	17936		CSA1	1.10086	0.0182389	0.0513349
CSH1	990.846	1063.35	1216.92	7678.11	6366.24	11461.3		1117.06	1101.99	1216.92	18271.7	18670	11461.3		1145.32	16134.3		2846.96	16134.3		CSH1	5.66721	0.00304934	0.0255632
DAK2	2309.85	3695.35	3219.92	1704.11	1319.24	2831.28		2604.07	3829.64	3219.92	4055.28	3868.88	2831.28		3217.88	3585.15		7998.77	3585.15		DAK2	0.448213	0.518787	0.462403
DDR48	738.846	4446.35	4550.92	30222.1	25145.2	20985.3		832.959	4607.93	4550.92	71919.9	73742.5	20985.3		3330.6	55549.2		8278.98	55549.2		DDR48	6.70967	0.0394602	0.0836208
DFG5	647.846	582.352	431.917	810.106	816.239	1297.28		730.367	603.515	431.917	1927.82	2393.75	1297.28		588.6	1872.95		1463.1	1872.95		DFG5	1.28013	0.0175324	0.0505282
ECE1	585.846	288.352	469.917	18933.1	13994.2	55631.3		660.47	298.831	469.917	45055.3	41040.4	55631.3		476.406	47242.3		1184.22	47242.3		ECE1	39.8933	0.000425479	0.00613115
ECM331	125.846	61.3518	8.91723	427.106	336.239	34.2823		141.876	63.5813	8.91723	1016.39	986.075	34.2823		71.4582	678.916		177.626	678.916		ECM331	3.82217	0.134734	0.178562
EFG1	1693.85	1303.35	854.917	2863.11	2149.24	3710.28		1909.61	1350.72	854.917	6813.37	6302.99	3710.28		1371.75	5608.88		3409.79	5608.88		EFG1	1.64493	0.0136486	0.0472131
ELF1	717.846	423.352	337.917	505.106	606.239	682.282		809.284	438.737	337.917	1202.01	1777.89	682.282		528.646	1220.73		1314.07	1220.73		ELF1	0.928967	0.117123	0.165465
ENA2	1166.85	805.352	666.917	560.106	753.239	2442.28		1315.48	834.619	666.917	1332.89	2208.99	2442.28		939.004	1994.72		2334.11	1994.72		ENA2	0.854597	0.0535654	0.0941314
ENA21	1955.85	1233.35	1034.92	1144.11	1136.24	4043.28		2204.98	1278.17	1034.92	2722.64	3332.2	4043.28		1506.02	3366.04		3743.56	3366.04		ENA21	0.899155	0.023546	0.060589
FAV2	16.846	6.35178	1	257.106	244.239	196.282		18.9918	6.5826	1	611.839	716.27	196.282		8.85813	508.13		22.0189	508.13		FAV2	23.077	0.0347793	0.0770384
FBP1	4618.85	5335.35	6515.92	2143.11	1459.24	24521.3		5207.19	5529.24	6515.92	5099.98	4279.45	24521.3		5750.78	11300.2		14294.9	11300.2		FBP1	0.790509	0.449451	0.420457
FDH1	431.846	1393.35	1286.92	2013.11	1813.24	10786.3		486.854	1443.99	1286.92	4790.61	5317.61	10786.3		1072.59	6964.84		2666.16	6964.84		FDH1	2.61231	0.0384792	0.082759
FGR15	169.846	153.352	100.917	271.106	202.239	384.282		191.481	158.925	100.917	645.155	593.098	384.282		150.441	540.845		373.955	540.845		FGR15	1.44628	0.00967655	0.0422543
FKH2	321.846	123.352	68.9172	167.106	129.239	361.282		362.842	127.834	68.9172	397.664	379.014	361.282		186.531	379.32		463.666	379.32		FKH2	0.818089	0.0998956	0.153138
FRP1	1579.85	2846.35	2330.92	1272.11	939.239	2171.28		1781.08	2949.79	2330.92	3027.25	2754.47	2171.28		2353.93	2651		5851.23	2651		FRP1	0.453067	0.519842	0.462403
FRP2	1251.85	1436.35	1211.92	1044.11	770.239	4716.28		1411.3	1488.55	1211.92	2484.67	2258.85	4716.28		1370.59	3153.27		3406.92	3153.27		FRP2	0.925549	0.0866102	0.135658
FRP3	3025.85	6469.35	6502.92	889.106	969.239	43474.3		3411.27	6704.45	6502.92	2115.82	2842.45	43474.3		5539.55	16144.2		13769.8	16144.2		FRP3	1.17243	0.482344	0.442712
FTR1	4295.85	1620.35	1914.92	10032.1	8817.24	3780.28		4843.04	1679.24	1914.92	23873.5	25858	3780.28		2812.4	17837.3		6990.86	17837.3		FTR1	2.55151	0.102629	0.155672
GAL1	4930.85	2532.35	2619.92	900.106	862.239	2638.28		5558.93	2624.38	2619.92	2141.99	2528.65	2638.28		3601.07	2436.31		8951.3	2436.31		GAL1	0.272174	0.304802	0.325348
GAL4	3625.85	1463.35	1636.92	1754.11	1240.24	1544.28		4087.7	1516.53	1636.92	4174.27	3637.2	1544.28		2413.72	3118.58		5999.84	3118.58		GAL4	0.519778	0.576205	0.494233
GAP2	1194.85	2168.35	2367.92	1250.11	1326.24	2983.28		1347.04	2247.15	2367.92	2974.89	3889.41	2983.28		1987.37	3282.53		4940.06	3282.53		GAP2	0.664471	0.0429447	0.083626
GCA2	10.846	44.3518	21.9172	153.106	80.2389	73.2823		12.2275	45.9635	21.9172	364.349	235.314	73.2823		26.7028	224.315		66.3758	224.315		GCA2	3.37947	0.0802192	0.12844
GCN4	4945.85	1984.35	2453.92	2072.11	2000.24	4683.28		5575.84	2056.46	2453.92	4931.02	5866.02	4683.28		3362.07	5160.11		8357.2	5160.11		GCN4	0.617444	0.199045	0.245149
GIS2	3383.85	2744.35	2708.92	1875.11	2093.24	3286.28		3814.87	2844.08	2708.92	4462.21	6138.76	3286.28		3122.62	4629.09		7762	4629.09		GIS2	0.596378	0.168721	0.21327
GNP1	3529.85	2434.35	3784.92	4695.11	3994.24	5898.28		3979.47	2522.82	3784.92	11173	11713.7	5898.28		3429.07	9595.01		8523.73	9595.01		GNP1	1.12568	0.032045	0.0744787
GPD2	2670.85	2778.35	1317.92	1694.11	2141.24	588.282		3011.05	2879.32	1317.92	4031.49	6279.53	588.282		2402.76	3633.1		5972.62	3633.1		GPD2	0.608293	0.51898	0.462403
HAC1	821.846	693.352	704.917	1904.11	1591.24	3060.28		926.531	718.548	704.917	4531.23	4666.56	3060.28		783.332	4086.02		1947.15	4086.02		HAC1	2.09846	0.00313369	0.0255632
HAP2	360.846	403.352	292.917	351.106	292.239	520.282		406.81	418.01	292.917	835.532	857.038	520.282		372.579	737.617		926.13	737.617		HAP2	0.796451	0.0345714	0.0770384
HAP3	20.846	1	1	32.1061	29.2389	1		1	1	1	1	1	1		1	1		1	1		HAP3	1	1	0.766489
HAP43	866.846	846.352	518.917	983.106	781.239	1496.28		977.263	877.109	518.917	2339.51	2291.11	1496.28		791.096	2042.3		1966.45	2042.3		HAP43	1.03857	0.0151093	0.0473315
HEM1	605.846	460.352	306.917	911.106	903.239	659.282		683.018	477.081	306.917	2168.17	2648.89	659.282		489.005	1825.45		1215.53	1825.45		HEM1	1.50177	0.0932812	0.144536
HGT7	45581.8	13969.4	15803.9	60716.1	42203.2	655.282		51388	14477	15803.9	144487	123768	655.282		27223	89636.6		67668.9	89636.6		HGT7	1.32464	0.250556	0.283402
HOG1	1599.85	1431.35	984.917	1384.11	1116.24	2531.28		1803.63	1483.37	984.917	3293.77	3273.55	2531.28		1423.97	3032.87		3539.61	3032.87		HOG1	0.856837	0.00965523	0.0422543
HSP104	3179.85	3685.35	7843.92	3348.11	2639.24	4678.28		3584.89	3819.28	7843.92	7967.53	7739.99	4678.28		5082.7	6795.27		12634.2	6795.27		HSP104	0.537847	0.381273	0.373751
HSP70	11664.8	8936.35	13029.9	8932.11	6774.24	11357.3		13150.7	9261.1	13029.9	21255.8	19866.5	11357.3		11813.9	17493.2		29366.2	17493.2		HSP70	0.595693	0.164984	0.210391
HTA1	26641.8	16311.4	9392.92	9241.11	7909.24	16931.3		30035.4	16904.1	9392.92	21991.2	23195.1	16931.3		18777.5	20705.9		46675.7	20705.9		HTA1	0.443611	0.775835	0.642516
HTA2	18397.8	9220.35	4969.92	7589.11	6058.24	14919.3		20741.3	9555.42	4969.92	18059.9	17766.8	14919.3		11755.6	16915.3		29221.1	16915.3		HTA2	0.578873	0.342001	0.347058
HWP1	614.846	124.352	206.917	16972.1	13532.2	27181.3		693.164	128.871	206.917	40388.7	39685.5	27181.3		342.984	35751.8		852.565	35751.8		HWP1	41.9344	0.00117928	0.0121382
HYR1	1	9.35178	1	2010.11	1442.24	1842.82		1	1	1	4783.47	4229.6	1842.82		1	3618.63		2.48573	3618.63		HYR1	1455.76	0.0159985	0.048029
IFD6	1	1	1	1	1	1		1	1	1	1	1	1		1	1		1	1		IFD6	1	1	0.766489
IHD1	1813.85	1228.35	1868.92	1792.11	1204.24	24370.3		2044.89	1272.99	1868.92	4264.7	3531.62	24370.3		1728.93	10722.2		4297.66	10722.2		IHD1	2.49489	0.258379	0.286403
INO4	204.846	192.352	125.917	59.1061	51.2389	577.282		230.939	199.342	125.917	140.656	150.266	577.282		185.399	289.401		460.852	289.401		INO4	0.62797	0.519078	0.462403
IRE1	495.846	402.352	298.917	457.106	389.239	1215.28		559.006	416.973	298.917	1087.78	1141.51	1215.28		424.966	1148.19		1056.35	1148.19		IRE1	1.08694	0.000990208	0.0109761
IRO1	461.846	347.352	326.917	1978.11	1626.24	3854.28		520.675	359.975	326.917	4707.32	4769.21	3854.28		402.522	4443.6		1000.56	4443.6		IRO1	4.44111	0.000178526	0.00613115
KIP4	312.846	98.3518	81.9172	2316.11	1676.24	4079.28		352.696	101.926	81.9172	5511.67	4915.84	4079.28		178.846	4835.6		444.563	4835.6		KIP4	10.8772	0.000392223	0.00613115
KRE1	520.846	290.352	105.917	1848.11	2261.24	4043.28		587.19	300.903	105.917	4397.96	6631.45	4043.28		331.337	5024.23		823.614	5024.23		KRE1	6.10023	0.00465613	0.0293533
MAC1	122.846	53.3518	17.9172	292.106	202.239	225.282		138.494	55.2906	17.9172	695.129	593.098	225.282		70.5672	504.503		175.411	504.503		MAC1	2.87612	0.0419437	0.083626
MAE1	4744.85	1350.35	1004.92	1997.11	1476.24	1369.28		5349.24	1399.42	1004.92	4752.54	4329.31	1369.28		2584.53	3483.71		6424.43	3483.71		MAE1	0.54226	0.634138	0.540705
MBF1	7717.85	7673.35	7091.92	8363.11	6578.24	10834.3		8700.93	7952.2	7091.92	19901.8	19291.7	10834.3		7915.02	16675.9		19674.6	16675.9		MBF1	0.847588	0.0416806	0.083626
MDM34	1316.85	1689.35	2101.92	648.106	612.239	7248.28		1484.58	1750.74	2101.92	1542.31	1795.49	7248.28		1779.08	3528.69		4422.31	3528.69		MDM34	0.797929	0.402391	0.386439
MET28	2500.85	812.352	683.917	907.106	695.239	4741.28		2819.4	841.873	683.917	2158.65	2038.9	4741.28		1448.4	2979.61		3600.32	2979.61		MET28	0.827596	0.242529	0.283069
NDT80	1202.85	784.352	603.917	1253.11	1229.24	976.282		1356.06	812.855	603.917	2982.03	3604.94	976.282		924.278	2521.09		2297.51	2521.09		NDT80	1.09731	0.124725	0.17117
NPR1	439.846	476.352	284.917	395.106	297.239	693.282		495.873	493.663	284.917	940.239	871.701	693.282		424.818	835.074		1055.98	835.074		NPR1	0.790804	0.0156014	0.0478333
NRG1	4883.85	2478.35	1842.92	1	1	1		5505.94	2568.42	1842.92	1	1	1		3305.76	1		8217.22	1		NRG1	0.000121696	0.0419246	0.083626
PCK1	10994.8	9142.35	14961.9	2864.11	2029.24	57553.3		12395.4	9474.59	14961.9	6815.75	5951.07	57553.3		12277.3	23440		30518	23440		PCK1	0.768072	0.550216	0.480421
PES1	18.846	12.3518	1	30.1061	60.2389	67.2823		21.2465	12.8006	1	71.6439	176.66	67.2823		11.6824	105.196		29.0393	105.196		PES1	3.62253	0.0612725	0.102667
PFK2	6600.85	5897.35	5213.92	5834.11	4014.24	3624.28		7441.65	6111.66	5213.92	13883.5	11772.4	3624.28		6255.74	9760.06		15550.1	9760.06		PFK2	0.627653	0.334197	0.341544
PGA13	1	1	1	3420.11	3615.24	1397.28		1	1	1	8138.87	10602.3	1397.28		1	6712.81		1	6712.81		PGA13	6712.81	0.0712434	0.116661
PGA17	1.84597	86.3518	102.917	45.1061	35.2389	1		2.08111	89.4898	102.917	1	1	1		64.8294	1		161.148	1		PGA17	0.00620546	0.113613	0.163717
PGA25	1	1	5.91723	1	1	1		1	1	1	1	1	1		1	1		1	1		PGA25	1	1	0.766489
PGA34	182.846	115.352	275.917	107.106	70.2389	619.282		206.137	119.544	275.917	254.882	205.987	619.282		200.533	360.05		498.469	360.05		PGA34	0.722312	0.312065	0.328237
PGA37	19.846	134.352	48.9172	356.106	402.239	63.2823		22.3739	139.234	48.9172	847.43	1179.63	63.2823		70.1751	696.781		174.436	696.781		PGA37	3.99447	0.132874	0.178562
PGA48	1202.85	1521.35	1863.92	289.106	206.239	1994.28		1356.06	1576.64	1863.92	687.989	604.829	1994.28		1598.87	1095.7		3974.36	1095.7		PGA48	0.275692	0.347692	0.350367
PGA53	1947.85	1430.35	1169.92	482.106	504.239	638.282		2195.96	1482.33	1169.92	1147.27	1478.76	638.282		1616.07	1088.11		4017.11	1088.11		PGA53	0.270868	0.24705	0.283402
PGA7	2795.85	2316.35	1989.92	1253.11	958.239	3932.28		3151.98	2400.53	1989.92	2982.03	2810.19	3932.28		2514.14	3241.5		6249.47	3241.5		PGA7	0.518684	0.209859	0.252006
PHO89	6973.85	10244.4	10796.9	313.106	290.239	8468.28		7862.16	10616.6	10796.9	745.103	851.172	8468.28		9758.57	3354.85		24257.2	3354.85		PHO89	0.138304	0.078705	0.127431
PHR1	3308.85	1413.35	1159.92	1844.11	1690.24	10844.3		3730.32	1464.71	1159.92	4388.44	4956.9	10844.3		2118.32	6729.87		5265.56	6729.87		PHR1	1.27809	0.106046	0.158986
PHR2	297.846	328.352	121.917	1965.11	1782.24	369.282		335.785	340.284	121.917	4676.39	5226.7	369.282		265.996	3424.12		661.193	3424.12		PHR2	5.17871	0.10916	0.158986
PIL1	16882.8	24214.4	21034.9	11024.1	9126.24	21682.3		19033.4	25094.3	21034.9	26234.2	26764.2	21682.3		21720.9	24893.5		53992.2	24893.5		PIL1	0.461059	0.257421	0.286403
PIR1	3659.85	6467.35	6592.92	737.106	859.239	805.282		4126.03	6702.38	6592.92	1754.1	2519.86	805.282		5807.11	1693.08		14434.9	1693.08		PIR1	0.117291	0.0135498	0.0472131
PLB5	335.846	416.352	327.917	525.106	432.239	1484.28		378.625	431.482	327.917	1249.6	1267.61	1484.28		379.342	1333.83		942.94	1333.83		PLB5	1.41454	0.000298449	0.00613115
POL1	426.846	96.3518	108.917	1109.11	982.239	776.282		481.217	99.8532	108.917	2639.35	2880.57	776.282		229.996	2098.74		571.707	2098.74		POL1	3.671	0.0507582	0.0914282
PRA1	202.846	173.352	124.917	61.1061	56.2389	134.282		228.684	179.651	124.917	145.415	164.93	134.282		177.751	148.209		441.841	148.209		PRA1	0.335435	0.39842	0.385318
RBR1	1	17.3518	1	70.1061	68.2389	1		1	1	1	1	1	1		1	1		2.48573	1		RBR1	0.402297	#DIV/0!	0.766489
RBR2	95.846	110.352	104.917	109.106	101.239	1		108.055	114.362	104.917	1	1	1		109.111	1		271.221	1		RBR2	0.00368703	2.60123e-06	0.000374837
RBT1	1	1	1	1	8.23894	306.282		1	1	1	1	24.162	306.282		1	110.481		1	110.481		RBT1	110.481	0.327054	0.339054
RBT5	52750.8	42063.4	41023.9	23196.1	16543.2	40617.3		59470.2	43592	41023.9	55200.1	48515.7	40617.3		48028.7	48111		119386	48111		RBT5	0.402986	0.991356	0.766489
RCT1	3594.85	6209.35	5433.92	7879.11	7570.24	20866.3		4052.75	6435	5433.92	18750	22200.9	20866.3		5307.22	20605.7		13192.3	20605.7		RCT1	1.56195	0.000232067	0.00613115
RFG1	1795.85	1154.35	862.917	4652.11	4015.24	3527.28		2024.6	1196.3	862.917	11070.7	11775.3	3527.28		1361.27	8791.1		3383.75	8791.1		RFG1	2.59803	0.0492715	0.0910259
RFX2	67.846	23.3518	2.91723	626.106	532.239	1198.28		76.4881	24.2004	2.91723	1489.95	1560.88	1198.28		34.5352	1416.37		85.8452	1416.37		RFX2	16.4991	0.000257487	0.00613115
RHR2	4475.85	5330.35	6175.92	4696.11	5445.24	1768.28		5045.97	5524.06	6175.92	11175.4	15969	1768.28		5581.98	9637.57		13875.3	9637.57		RHR2	0.694585	0.387253	0.377048
RIM101	2652.85	3486.35	3017.92	1280.11	1370.24	4280.28		2990.76	3613.05	3017.92	3046.28	4018.45	4280.28		3207.24	3781.67		7972.33	3781.67		RIM101	0.474349	0.24954	0.283402
RNR22	687.846	348.352	253.917	1315.11	1018.24	541.282		775.463	361.011	253.917	3129.57	2986.15	541.282		463.464	2219		1152.04	2219		RNR22	1.92614	0.109227	0.158986
ROB1	3302.85	2000.35	2021.92	4135.11	2893.24	6896.28		3723.56	2073.05	2021.92	9840.36	8484.89	6896.28		2606.17	8407.18		6478.24	8407.18		ROB1	1.29776	0.00468512	0.0293533
RPN4	1768.85	1643.35	2721.92	1445.11	1620.24	1780.28		1994.16	1703.07	2721.92	3438.94	4751.61	1780.28		2139.72	3323.61		5318.75	3323.61		RPN4	0.624885	0.263818	0.2902
RTA3	1	1	1	1.1061	1	1		1	1	1	1	1	1		1	1		1	1		RTA3	1	1	0.766489
SAP1	1	1	1	1	0.238939	1		1	1	1	1	1	1		1	1		1	1		SAP1	1	1	0.766489
SAP10	80.846	149.352	99.9172	104.106	101.239	57.2823		91.144	154.779	99.9172	247.743	296.899	57.2823		115.28	200.641		286.555	200.641		SAP10	0.700184	0.322734	0.336999
SAP2	1	1	1	34.1061	32.2389	1		1	1.03634	1	1	1	1		1.01211	1		2.51584	1		SAP2	0.397482	0.373901	0.369035
SAP4	1	1	1	2.1061	5.23894	1		1	1.03634	1	1	1	1		1.01211	1		2.51584	1		SAP4	0.397482	0.373901	0.369035
SAP5	1	1	1	355.106	290.239	378.282		1	1.03634	1	845.05	851.172	378.282		1.01211	691.502		2.51584	691.502		SAP5	274.859	0.0116123	0.0452253
SAP6	1	1	1	1	1	1		1	1	1	1	1	1		1	1		1	1		SAP6	1	1	0.766489
SAP9	945.846	2668.35	2183.92	802.106	1124.24	1752.28		1066.33	2765.32	2183.92	1908.78	3297.01	1752.28		2005.19	2319.36		4984.35	2319.36		SAP9	0.465328	0.676662	0.572295
SCW11	2276.85	1757.35	1318.92	49.1061	58.2389	1		2566.87	1821.21	1318.92	1	1	1		1902.33	1		4728.68	1		SCW11	0.000211475	0.00632019	0.0350284
SCW4	1	65.3518	72.9172	1	1	1		1.12738	67.7267	72.9172	1	1	1		47.2571	1		117.468	1		SCW4	0.00851293	0.115944	0.165421
SEF1	926.846	509.352	220.917	765.106	839.239	1256.28		1044.91	527.862	220.917	1820.73	2461.2	1256.28		597.895	1846.07		1486.2	1846.07		SEF1	1.24214	0.0419452	0.083626
SEF2	27.846	564.352	1600.92	570.106	442.239	593.282		31.3929	584.861	1600.92	1356.69	1296.94	593.282		739.057	1082.3		1837.09	1082.3		SEF2	0.589138	0.545913	0.479671
SGA1	254.846	455.352	177.917	309.106	323.239	532.282		287.308	471.899	177.917	735.584	947.95	532.282		312.375	738.605		776.479	738.605		SGA1	0.951224	0.044587	0.0856665
SIN3	1332.85	1240.35	1015.92	625.106	516.239	1448.28		1502.62	1285.43	1015.92	1487.57	1513.95	1448.28		1267.99	1483.27		3151.88	1483.27		SIN3	0.470599	0.204236	0.247315
SIT1	2809.85	3392.35	3317.92	2084.11	2155.24	765.282		3167.76	3515.63	3317.92	4959.57	6320.58	765.282		3333.77	4015.15		8286.85	4015.15		SIT1	0.48452	0.704951	0.590602
SMC2	156.846	16.3518	1	145.106	118.239	307.282		176.825	16.946	1	345.311	346.755	307.282		64.9236	333.116		161.382	333.116		SMC2	2.06414	0.00962201	0.0422543
SOD4	1841.85	676.352	876.917	844.106	700.239	489.282		2076.46	700.931	876.917	2008.73	2053.56	489.282		1218.1	1517.19		3027.87	1517.19		SOD4	0.501076	0.679128	0.572295
SOD5	4789.85	1996.35	2731.92	14065.1	11569.2	52343.3		5399.97	2068.9	2731.92	33470.9	33928.7	52343.3		3400.26	39914.3		8452.13	39914.3		SOD5	4.72239	0.00440279	0.0293533
SOD6	128.846	116.352	87.9172	30.1061	38.2389	861.282		145.258	120.58	87.9172	71.6439	112.142	861.282		117.918	348.356		293.113	348.356		SOD6	1.18847	0.421035	0.396544
SOG2	253.846	117.352	109.917	138.106	124.239	582.282		286.18	121.616	109.917	328.653	364.351	582.282		172.571	425.095		428.966	425.095		SOG2	0.990978	0.0608158	0.102667
SSB1	16046.8	7167.35	5450.92	11912.1	10975.2	11811.3		18090.9	7427.82	5450.92	28347.4	32186.7	11811.3		10323.2	24115.1		25660.7	24115.1		SSB1	0.939769	0.135068	0.178562
STF2	11195.8	30032.4	36669.9	18484.1	11571.2	92595.3		12622	31123.7	36669.9	43986.9	33934.5	92595.3		26805.2	56838.9		66630.5	56838.9		STF2	0.853047	0.198669	0.245149
STP2	2294.85	1865.35	1424.92	1312.11	1326.24	3575.28		2587.16	1933.14	1424.92	3122.44	3889.41	3575.28		1981.74	3529.04		4926.06	3529.04		STP2	0.716402	0.0185248	0.0513349
SUT1	188.846	54.3518	12.9172	96.1061	72.2389	454.282		212.901	56.3269	12.9172	228.705	211.852	454.282		94.0483	298.28		233.779	298.28		SUT1	1.27591	0.108031	0.158986
TEC1	918.846	548.352	447.917	1942.11	2369.24	3823.28		1035.89	568.279	447.917	4621.65	6948.17	3823.28		684.028	5131.04		1700.31	5131.04		TEC1	3.01771	0.0095913	0.0422543
TPK1	548.846	421.352	397.917	313.106	389.239	442.282		618.757	436.664	397.917	745.103	1141.51	442.282		484.446	776.297		1204.2	776.297		TPK1	0.644657	0.243584	0.283069
TPK2	1314.85	1140.35	836.917	712.106	547.239	1408.28		1482.33	1181.79	836.917	1694.61	1604.87	1408.28		1167.01	1569.25		2900.88	1569.25		TPK2	0.540958	0.120904	0.169149
TPS2	4589.85	7685.35	6929.92	5676.11	4100.24	10189.3		5174.49	7964.64	6929.92	13507.5	12024.6	10189.3		6689.68	11907.1		16628.7	11907.1		TPS2	0.716057	0.0143146	0.0472131
TRR1	1858.85	648.352	1220.92	1226.11	1040.24	1997.28		2095.62	671.913	1220.92	2917.78	3050.67	1997.28		1329.48	2655.24		3304.74	2655.24		TRR1	0.803466	0.0668734	0.110764
TRX1	6512.85	7153.35	9292.92	2332.11	2250.24	4402.28		7342.44	7413.31	9292.92	5549.74	6599.19	4402.28		8016.22	5517.07		19926.2	5517.07		TRX1	0.276876	0.0500127	0.0912257
TTR1	1868.85	2629.35	2904.92	2595.11	2015.24	4626.28		2106.9	2724.9	2904.92	6175.61	5910.01	4626.28		2578.91	5570.63		6410.46	5570.63		TTR1	0.868991	0.00504983	0.03032
TUP1	1207.85	846.352	649.917	663.106	465.239	1046.28		1361.7	877.109	649.917	1578	1364.39	1046.28		962.908	1329.56		2393.53	1329.56		TUP1	0.55548	0.232219	0.276552
TYE7	12548.8	5862.35	4697.92	4857.11	4262.24	7626.28		14147.3	6075.39	4697.92	11558.5	12499.7	7626.28		8306.87	10561.5		20648.6	10561.5		TYE7	0.511487	0.532406	0.470673
UCF1	34905.8	60363.4	53926.9	36756.1	18958.2	122425		39352.1	62557	53926.9	87469	55598.1	122425		51945.3	88497.4		129122	88497.4		UCF1	0.685379	0.148428	0.192689
UGA32	245.846	144.352	98.9172	405.106	288.239	416.282		277.161	149.598	98.9172	964.036	845.307	416.282		175.225	741.875		435.563	741.875		UGA32	1.70326	0.0315184	0.0744557
UGP1	4652.85	3862.35	2959.92	6461.11	4841.24	8920.28		5245.52	4002.71	2959.92	15375.6	14197.7	8920.28		4069.38	12831.2		10115.4	12831.2		UGP1	1.26848	0.0138228	0.0472131
UME6	1	1	1	920.106	738.239	517.282		1	1	1	2189.59	2165	517.282		1	1623.96		1	1623.96		UME6	1623.96	0.0426948	0.083626
UPC2	354.846	95.3518	27.9172	168.106	168.239	160.282		400.046	98.8169	27.9172	400.044	493.388	160.282		175.593	351.238		436.477	351.238		UPC2	0.804711	0.30991	0.328237
WH11	15658.8	76789.4	82444.9	73235.1	64317.2	144965		17653.4	79579.9	82444.9	174278	188621	144965		59892.8	169288		148877	169288		WH11	1.1371	0.0114851	0.0452253
YHB1	1481.85	4333.35	5712.92	2819.11	3645.24	3334.28		1670.6	4490.83	5712.92	6708.66	10690.2	3334.28		3958.12	6911.06		9838.8	6911.06		YHB1	0.70243	0.292763	0.314829
YWP1	30741.8	18182.4	17807.9	117.106	108.239	354.282		34657.7	18843.1	17807.9	278.679	317.428	354.282		23769.6	316.796		59084.7	316.796		YWP1	0.00536173	0.0126311	0.0466705
ZAP1	272.846	37.3518	52.9172	48.1061	81.2389	102.282		307.601	38.7092	52.9172	114.479	238.246	102.282		133.076	151.669		330.79	151.669		ZAP1	0.458506	0.858132	0.702596
ZCF20	82.846	109.352	61.9172	94.1061	106.239	223.282		93.3987	113.326	61.9172	223.945	311.563	223.282		89.5472	252.93		222.59	252.93		ZCF20	1.1363	0.00768574	0.0395541
ZCF3	1103.85	639.352	350.917	629.106	668.239	1447.28		1244.45	662.586	350.917	1497.09	1959.72	1447.28		752.652	1634.7		1870.89	1634.7		ZCF3	0.873755	0.0459733	0.0871677
ZCF31	87.846	69.3518	66.9172	76.1061	104.239	262.282		99.0356	71.872	66.9172	181.111	305.697	262.282		79.275	249.697		197.056	249.697		ZCF31	1.26714	0.0108031	0.0444779
ZCF34	426.846	201.352	115.917	234.106	181.239	410.282		481.217	208.669	115.917	557.105	531.512	410.282		268.601	499.633		667.669	499.633		ZCF34	0.748324	0.123268	0.170797
ZCF39	666.846	714.352	829.917	1109.11	925.239	1963.28		751.788	740.312	829.917	2639.35	2713.41	1963.28		774.006	2438.68		1923.97	2438.68		ZCF39	1.26753	0.0022798	0.0219013
ZCF7	24.846	8.35178	1	54.1061	45.2389	227.282		28.0108	8.65529	1	128.757	132.67	227.282		12.5554	162.903		31.2092	162.903		ZCF7	5.21971	0.0105858	0.0444779
ZRT1	101.846	68.3518	53.9172	7.1061	17.2389	1		114.819	70.8357	53.9172	1	1	1		79.8573	1		198.504	1		ZRT1	0.00503769	0.0122079	0.0462935
ZRT2	306.846	53.3518	76.9172	94.1061	166.239	1299.28		345.931	55.2906	76.9172	223.945	487.522	1299.28		159.38	670.25		396.175	670.25		ZRT2	1.6918	0.203928	0.247315
orf19.1424	431.846	354.352	175.917	390.106	285.239	602.282		486.854	367.229	175.917	928.34	836.509	602.282		343.333	789.044		853.434	789.044		orf19.1424	0.924552	0.0283694	0.0704832
orf19.1534	184.846	83.3518	54.9172	107.106	83.2389	400.282		208.391	86.3808	54.9172	254.882	244.112	400.282		116.563	299.759		289.744	299.759		orf19.1534	1.03456	0.0561165	0.0974264
orf19.1691	1	0.351778	11.9172	2815.11	3537.24	1		1.12738	0.364562	11.9172	1	1	1		4.46972	1		11.1105	1		orf19.1691	0.0900048	0.404943	0.386439
orf19.1862	5106.85	8035.35	6815.92	2706.11	2030.24	20808.3		5757.35	8327.36	6815.92	6439.75	5954	20808.3		6966.87	11067.3		17317.8	11067.3		orf19.1862	0.639075	0.452261	0.420457
orf19.2125	979.846	751.352	829.917	2236.11	2033.24	7095.28		1104.66	778.656	829.917	5321.29	5962.8	7095.28		904.41	6126.46		2248.12	6126.46		orf19.2125	2.72515	0.000588198	0.00706328
orf19.3615	382.846	653.352	353.917	845.106	957.239	1744.28		431.612	677.095	353.917	2011.11	2807.26	1744.28		487.541	2187.55		1211.9	2187.55		orf19.3615	1.80506	0.0070179	0.0374548
orf19.409	3987.85	3602.35	6474.92	3432.11	3218.24	6418.28		4495.81	3733.26	6474.92	8167.43	9438	6418.28		4901.33	8007.9		12183.4	8007.9		orf19.409	0.657281	0.0604005	0.102667
orf19.411	540.846	526.352	400.917	286.106	211.239	137.282		609.738	545.48	400.917	680.85	619.492	137.282		518.712	479.208		1289.38	479.208		orf19.411	0.371659	0.839338	0.691135
orf19.4174	265.846	424.352	344.917	132.106	125.239	319.282		299.709	439.773	344.917	314.375	367.283	319.282		361.466	333.647		898.507	333.647		orf19.4174	0.371334	0.5665	0.488818
orf19.449	1990.85	2959.35	2798.92	889.106	929.239	12863.3		2244.44	3066.9	2798.92	2115.82	2725.14	12863.3		2703.42	5901.41		6719.96	5901.41		orf19.449	0.878192	0.411802	0.390399
orf19.4706	369.846	638.352	390.917	1074.11	1128.24	1458.28		416.956	661.55	390.917	2556.06	3308.74	1458.28		489.808	2441.03		1217.53	2441.03		orf19.4706	2.0049	0.0230464	0.0603815
orf19.5517	492.846	355.352	245.917	394.106	407.239	239.282		555.624	368.265	245.917	937.859	1194.29	239.282		389.935	790.478		969.274	790.478		orf19.5517	0.815537	0.251738	0.283402
orf19.5626	2201.85	2899.35	2841.92	433.106	372.239	5921.28		2482.31	3004.72	2841.92	1030.67	1091.65	5921.28		2776.32	2681.2		6901.17	2681.2		orf19.5626	0.388514	0.956199	0.766489
orf19.5848	66.846	119.352	60.9172	86.1061	80.2389	367.282		75.3607	123.689	60.9172	204.908	235.314	367.282		86.6557	269.168		215.402	269.168		orf19.5848	1.2496	0.0267206	0.0675514
orf19.6578	1358.85	837.352	663.917	492.106	420.239	5969.28		1531.93	867.781	663.917	1171.07	1232.42	5969.28		1021.21	2790.92		2538.45	2790.92		orf19.6578	1.09946	0.333589	0.341544
orf19.6660	327.846	431.352	449.917	674.106	475.239	364.282		369.606	447.027	449.917	1604.18	1393.71	364.282		422.184	1120.73		1049.43	1120.73		orf19.6660	1.06793	0.143001	0.187332
orf19.670.2	14061.8	37563.4	57320.9	2568.11	2598.24	119095		15853	38928.4	57320.9	6111.35	7619.75	119095		37367.5	44275.5		92885.3	44275.5		orf19.670.2	0.476668	0.868972	0.707451
ARP3	781.846	676.352	484.917	628.106	492.239	1125.28		881.436	700.931	484.917	1494.71	1443.57	1125.28		689.095	1354.52		1712.9	1354.52		ARP3	0.790776	0.0149968	0.0473315
CLN3	899.846	708.352	418.917	1784.11	1499.24	2812.28		1014.47	734.094	418.917	4245.66	4396.76	2812.28		722.493	3818.23		1795.92	3818.23		CLN3	2.12606	0.00438314	0.0293533
CMK2	723.846	706.352	605.917	871.106	779.239	1631.28		816.048	732.021	605.917	2072.98	2285.24	1631.28		717.995	1996.5		1784.74	1996.5		CMK2	1.11865	0.00319318	0.0255632
YRA1	983.846	715.352	481.917	588.106	484.239	1534.28		1109.17	741.348	481.917	1399.52	1420.11	1534.28		777.477	1451.3		1932.6	1451.3		YRA1	0.750961	0.0225871	0.0602742
orf19.3456	163.846	118.352	137.917	47.1061	43.2389	255.282		184.716	122.653	137.917	112.099	126.805	255.282		148.429	164.729		368.954	164.729		orf19.3456	0.446476	0.756854	0.63042
Sum	578579	629404	652277	684036	555062	1.62781e+06									652276	1.62138e+06
NF	1.12738	1.03634	1	2.37971	2.93266	1									2.48573	1

## Sheet: nrg1-78048 
Probe Name	Counts after background subtractions							Normalize counts - 78048			Normalize counts - nrg1-78048				Avg Counts			Normalize to highest counts			Probe Name	nrg1ΔΔ-78048/78048
	78048.1	78048.2	78048.3	nrg1ΔΔ-78048.1	nrg1ΔΔ-78048.2	nrg1ΔΔ-78048.3		78048.1	78048.2	78048.3	nrg1ΔΔ-78048.1	nrg1ΔΔ-78048.2	nrg1ΔΔ-78048.3		Avg_78048	Avg_nrg1ΔΔ-78048		78048	nrg1ΔΔ-78048			FC	T-TEST	FDR
ACE2	108.831	32.7933	61.9526	89.3306	326.084	310.99		127.301	32.7933	67.1336	218.603	335.232	310.99		75.7428	288.275		160.409	288.275		ACE2	1.79712	0.00915452	0.0258942
ACS1	14925.8	22166.8	6935.95	20158.3	48225.1	48040		17459.1	22166.8	7515.99	49330	49578.1	48040		15713.9	48982.7		33279.3	48982.7		ACS1	1.47187	0.00156309	0.010721
ACS2	9060.83	2435.79	4919.95	15341.3	24590.1	24132		10598.6	2435.79	5331.4	37542.2	25280	24132		6121.95	28984.7		12965.2	28984.7		ACS2	2.23559	0.00962821	0.0261081
ADH5	15226.8	23325.8	21045	8249.33	41233.1	42842		17811.1	23325.8	22804.9	20187.2	42390	42842		21313.9	35139.7		45139	35139.7		ADH5	0.778477	0.146249	0.139364
AHR1	1669.83	799.793	741.953	1353.33	3608.08	3784.99		1953.24	799.793	804.001	3311.77	3709.32	3784.99		1185.68	3602.03		2511.05	3602.03		AHR1	1.43447	0.00417827	0.0180439
ALS1	7794.83	5709.79	6359.95	14576.3	4963.08	3929.99		9117.78	5709.79	6891.82	35670.2	5102.33	3929.99		7239.8	14900.8		15332.6	14900.8		ALS1	0.971841	0.503681	0.345466
ALS2	1333.83	3044.79	5932.95	191.331	2251.08	2270.99		1560.21	3044.79	6429.11	468.21	2314.24	2270.99		3678.04	1684.48		7789.41	1684.48		ALS2	0.216253	0.271415	0.22605
ALS3	8667.83	4335.79	7205.95	47162.3	61442.1	62849		10138.9	4335.79	7808.57	115412	63166	62849		7427.77	80475.7		15730.7	80475.7		ALS3	5.11585	0.0141183	0.030485
ALS4	1045.83	2833.79	5090.95	641.331	2141.08	2230.99		1223.33	2833.79	5516.7	1569.42	2201.16	2230.99		3191.27	2000.52		6758.53	2000.52		ALS4	0.295999	0.401754	0.2909
ALS5	189.831	220.793	137.953	132.331	375.084	411.99		222.049	220.793	149.489	323.83	385.607	411.99		197.444	373.809		418.15	373.809		ALS5	0.89396	0.00763294	0.0236282
ALS6	26.8306	0.793294	1	39.3306	10.0836	1		31.3843	0.793294	1	96.2469	10.3665	1		11.0592	35.8711		23.4213	35.8711		ALS6	1.53156	0.480986	0.335826
ALS7	646.831	597.793	472.953	952.331	722.084	742.99		756.611	597.793	512.505	2330.48	742.343	742.99		622.303	1271.94		1317.92	1271.94		ALS7	0.965106	0.290715	0.238802
ALS9	153.831	132.793	101.953	1	385.084	395.99		179.939	132.793	110.479	2.44713	395.888	395.99		141.07	264.775		298.761	264.775		ALS9	0.886243	0.404166	0.2909
AOX2	435.831	429.793	351.953	366.331	152.084	130.99		509.8	429.793	381.386	896.458	156.351	130.99		440.326	394.6		932.531	394.6		AOX2	0.423149	0.865786	0.539843
ARG1	288.831	41.7933	157.953	240.331	494.084	418.99		337.851	41.7933	171.162	588.12	507.946	418.99		183.602	505.019		388.836	505.019		ARG1	1.2988	0.0311201	0.0497068
ARG81	310.831	179.793	95.9526	105.331	622.084	687.99		363.585	179.793	103.977	257.757	639.537	687.99		215.785	528.428		456.993	528.428		ARG81	1.15631	0.116198	0.118849
BCR1	1179.83	893.793	837.953	256.331	1977.08	2075.99		1380.07	893.793	908.029	627.274	2032.55	2075.99		1060.63	1578.61		2246.22	1578.61		BCR1	0.702782	0.360404	0.275929
BRG1	3136.83	1510.79	1261.95	2855.33	3593.08	3493.99		3669.22	1510.79	1367.49	6987.36	3693.89	3493.99		2182.5	4725.08		4622.13	4725.08		BRG1	1.02227	0.133915	0.132326
CAP1	1653.83	1138.79	2032.95	926.331	2930.08	3143.99		1934.52	1138.79	2202.96	2266.85	3012.29	3143.99		1758.76	2807.71		3724.73	2807.71		CAP1	0.753802	0.0670831	0.077608
CAT1	1253.83	1853.79	1837.95	1015.33	6389.08	6773.99		1466.63	1853.79	1991.66	2484.64	6568.34	6773.99		1770.69	5275.66		3750.01	5275.66		CAT1	1.40684	0.0672248	0.077608
CDC10	1533.83	807.793	860.953	1939.33	4804.08	4804.99		1794.15	807.793	932.952	4745.79	4938.87	4804.99		1178.3	4829.88		2495.42	4829.88		CDC10	1.9355	0.000317395	0.0046153
CDR1	3632.83	4325.79	2201.95	3925.33	5624.08	5296.99		4249.4	4325.79	2386.1	9605.79	5781.88	5296.99		3653.76	6894.89		7738	6894.89		CDR1	0.891042	0.0972803	0.100379
CDR2	50.8306	46.7933	13.9526	68.3306	37.0836	57.9902		59.4576	46.7933	15.1195	167.214	38.124	57.9902		40.4568	87.776		85.6801	87.776		CDR2	1.02446	0.325339	0.259825
CHT2	9668.83	2963.79	6410.95	14408.3	28926.1	30210		11309.8	2963.79	6947.09	35259	29737.7	30210		7073.57	31735.6		14980.5	31735.6		CHT2	2.11845	0.00117619	0.00914292
CHT3	493.831	1069.79	601.953	54.3306	70.0836	75.9902		577.644	1069.79	652.293	132.954	72.0499	75.9902		766.577	93.6646		1623.47	93.6646		CHT3	0.0576941	0.0120764	0.029178
CIT1	10179.8	10604.8	2322.95	1532.33	7804.08	7681.99		11907.6	10604.8	2517.22	3749.81	8023.04	7681.99		8343.19	6484.95		17669.4	6484.95		CIT1	0.367017	0.597145	0.388978
CPH1	343.831	123.793	151.953	460.331	1165.08	1214.99		402.186	123.793	164.66	1126.49	1197.77	1214.99		230.213	1179.75		487.549	1179.75		CPH1	2.41976	0.000474988	0.0046153
CPH2	1570.83	1416.79	1033.95	1264.33	2056.08	2189.99		1837.43	1416.79	1120.42	3093.98	2113.77	2189.99		1458.22	2465.91		3088.23	2465.91		CPH2	0.798487	0.055768	0.0704966
CRH11	219.831	229.793	295.953	134.331	220.084	223.99		257.14	229.793	320.703	328.724	226.258	223.99		269.212	259.658		570.142	259.658		CRH11	0.455426	0.837984	0.525317
CSA1	8064.83	9199.79	7346.95	6813.33	11808.1	11229		9433.6	9199.79	7961.36	16673.1	12139.4	11229		8864.92	13347.2		18774.3	13347.2		CSA1	0.710928	0.0620189	0.0737898
CSH1	7246.83	5253.79	4957.95	14380.3	29976.1	29564		8476.77	5253.79	5372.58	35190.5	30817.1	29564		6367.71	31857.2		13485.7	31857.2		CSH1	2.3623	0.000220717	0.0046153
DAK2	2568.83	4043.79	3496.95	1483.33	5291.08	5551.99		3004.82	4043.79	3789.4	3629.9	5439.54	5551.99		3612.67	4873.81		7650.97	4873.81		DAK2	0.637018	0.1446	0.139341
DDR48	1839.83	2979.79	4506.95	13119.3	11749.1	11692		2152.09	2979.79	4883.86	32104.7	12078.7	11692		3338.58	18625.1		7070.5	18625.1		DDR48	2.6342	0.0874851	0.0953342
DFG5	571.831	560.793	417.953	740.331	1213.08	1279.99		668.882	560.793	452.905	1811.68	1247.12	1279.99		560.86	1446.26		1187.8	1446.26		DFG5	1.2176	0.0101776	0.0265236
ECE1	524.831	442.793	705.953	5768.33	6630.84	5629.9		613.905	442.793	764.99	14115.8	6816.88	5629.9		607.23	8854.21		1286	8854.21		ECE1	6.88507	0.0359905	0.0538012
ECM331	66.8306	24.7933	51.9526	41.3306	120.084	109.99		78.1731	24.7933	56.2973	101.141	123.453	109.99		53.0879	111.528		112.43	111.528		ECM331	0.991973	0.025365	0.0434934
EFG1	1807.83	1877.79	1072.95	1655.33	3559.08	3556.99		2114.66	1877.79	1162.68	4050.81	3658.94	3556.99		1718.38	3755.58		3639.21	3755.58		EFG1	1.03198	0.00324254	0.017373
ELF1	572.831	592.793	355.953	1125.33	1301.08	1210.99		670.052	592.793	385.72	2753.83	1337.59	1210.99		549.522	1767.47		1163.79	1767.47		ELF1	1.51872	0.0721888	0.0825217
ENA2	1138.83	1401.79	368.953	1327.33	1422.08	1343.99		1332.11	1401.79	399.807	3248.15	1461.98	1343.99		1044.57	2018.04		2212.21	2018.04		ENA2	0.912228	0.234219	0.200808
ENA21	1562.83	2418.79	1294.95	5254.33	3866.08	3542.99		1828.08	2418.79	1403.25	12858	3974.55	3542.99		1883.37	6791.86		3988.64	6791.86		ENA21	1.7028	0.182815	0.165242
FAV2	111.831	79.7933	47.9526	203.331	167.084	131.99		130.811	79.7933	51.9628	497.576	171.771	131.99		87.5222	267.113		185.356	267.113		FAV2	1.44108	0.202927	0.177905
FBP1	3940.83	6008.79	3320.95	2447.33	9585.08	9582.99		4609.67	6008.79	3598.68	5988.93	9854.01	9582.99		4739.05	8475.31		10036.4	8475.31		FBP1	0.844454	0.0590477	0.0724733
FDH1	5901.83	3747.79	2667.95	3111.33	8092.08	7673.99		6903.5	3747.79	2891.07	7613.83	8319.12	7673.99		4514.12	7868.98		9560.08	7868.98		FDH1	0.823108	0.0538737	0.0693882
FGR15	231.831	189.793	126.953	201.331	747.084	647.99		271.177	189.793	137.569	492.682	768.044	647.99		199.513	636.239		422.533	636.239		FGR15	1.50577	0.0079031	0.0236282
FKH2	250.831	153.793	113.953	134.331	600.084	628.99		293.402	153.793	123.482	328.724	616.92	628.99		190.226	524.878		402.863	524.878		FKH2	1.30287	0.0395887	0.0562932
FRP1	1380.83	2886.79	1009.95	1098.33	3033.08	2747.99		1615.19	2886.79	1094.41	2687.76	3118.18	2747.99		1865.46	2851.31		3950.71	2851.31		FRP1	0.72172	0.147014	0.139364
FRP2	2636.83	4278.79	962.953	2300.33	4867.08	4414.99		3084.36	4278.79	1043.48	5629.2	5003.64	4414.99		2802.21	5015.94		5934.57	5015.94		FRP2	0.845208	0.0929382	0.0994183
FRP3	3765.83	5037.79	1048.95	1796.33	6514.08	6434.99		4404.97	5037.79	1136.67	4395.85	6696.85	6434.99		3526.48	5842.56		7468.44	5842.56		FRP3	0.7823	0.17598	0.160307
FTR1	5678.83	2659.79	5355.95	8027.33	12986.1	13406		6642.65	2659.79	5803.86	19643.9	13350.4	13406		5035.43	15466.8		10664.1	15466.8		FTR1	1.45036	0.0124522	0.029178
GAL1	2349.83	2458.79	2010.95	1462.33	7416.08	7987.99		2748.65	2458.79	2179.12	3578.51	7624.16	7987.99		2462.19	6396.89		5214.46	6396.89		GAL1	1.22676	0.0505484	0.0685343
GAL4	2162.83	1347.79	1771.95	2903.33	5072.08	5319.99		2529.91	1347.79	1920.14	7104.82	5214.39	5319.99		1932.61	5879.73		4092.92	5879.73		GAL4	1.43656	0.00491641	0.0185612
GAP2	941.831	4982.79	518.953	142.331	266.084	168.99		1101.68	4982.79	562.352	348.301	273.549	168.99		2215.61	263.613		4692.25	263.613		GAP2	0.0561806	0.233826	0.200808
GCA2	398.831	632.793	704.953	66.3306	1476.08	1621.99		466.521	632.793	763.906	162.319	1517.5	1621.99		621.073	1100.6		1315.32	1100.6		GCA2	0.836757	0.372458	0.275929
GCN4	3898.83	1909.79	3534.95	1807.33	5361.08	5566.99		4560.54	1909.79	3830.57	4422.77	5511.5	5566.99		3433.64	5167.09		7271.82	5167.09		GCN4	0.710563	0.118314	0.11996
GIS2	2382.83	3020.79	2154.95	1629.33	6066.08	5969.99		2787.25	3020.79	2335.17	3987.18	6236.28	5969.99		2714.4	5397.82		5748.61	5397.82		GIS2	0.938978	0.0219917	0.0393441
GNP1	5773.83	4904.79	5171.95	2551.33	8426.08	9018.99		6753.77	4904.79	5604.47	6243.43	8662.49	9018.99		5754.35	7974.97		12186.7	7974.97		GNP1	0.654402	0.0961935	0.100144
GPD2	1844.83	3701.79	496.953	2961.33	1674.08	1548.99		2157.94	3701.79	538.512	7246.76	1721.05	1548.99		2132.75	3505.6		4516.77	3505.6		GPD2	0.77613	0.545711	0.361533
HAC1	844.831	949.793	861.953	2071.33	2672.08	2634.99		988.216	949.793	934.036	5068.81	2747.05	2634.99		957.348	3483.62		2027.49	3483.62		HAC1	1.71819	0.0334063	0.0513963
HAP2	393.831	464.793	408.953	257.331	774.084	713.99		460.672	464.793	443.152	629.721	795.802	713.99		456.206	713.171		966.161	713.171		HAP2	0.73815	0.0060504	0.0207493
HAP3	56.8306	19.7933	8.95264	23.3306	51.0836	31.9902		66.4759	19.7933	9.70133	57.0929	52.5168	31.9902		31.9902	47.2		67.7493	47.2		HAP3	0.696685	0.470757	0.330664
HAP43	1156.83	1075.79	671.953	718.331	2171.08	2175.99		1353.17	1075.79	728.147	1757.85	2232	2175.99		1052.37	2055.28		2228.73	2055.28		HAP43	0.922176	0.0129119	0.029178
HEM1	754.831	588.793	648.953	692.331	1312.08	1577.99		882.941	588.793	703.223	1694.22	1348.9	1577.99		724.986	1540.37		1535.39	1540.37		HEM1	1.00324	0.00356146	0.0175489
HGT7	19038.8	24768.8	42044	45191.3	64826.1	68039		22270.1	24768.8	45560	110589	66644.9	68039		30866.3	81757.6		65369.2	81757.6		HGT7	1.25071	0.0348055	0.0527055
HOG1	1294.83	1220.79	1030.95	1581.33	4340.08	4237.99		1514.59	1220.79	1117.17	3869.72	4461.85	4237.99		1284.18	4189.85		2719.67	4189.85		HOG1	1.54058	0.000157196	0.00458226
HSP104	3621.83	3913.79	12268	3600.33	10061.1	10697		4236.53	3913.79	13293.9	8810.47	10343.4	10697		7148.07	9950.28		15138.3	9950.28		HSP104	0.657291	0.421024	0.301175
HSP70	9624.83	11103.8	14011	13040.3	28876.1	29573		11258.4	11103.8	15182.7	31911.4	29686.3	29573		12514.9	30390.2		26504.4	30390.2		HSP70	1.14661	0.000311988	0.0046153
HTA1	12192.8	9733.79	13936	6125.33	19966.1	20161		14262.2	9733.79	15101.4	14989.5	20526.3	20161		13032.5	18558.9		27600.4	18558.9		HTA1	0.672415	0.0866025	0.0952627
HTA2	8381.83	6114.79	8774.95	4463.33	17966.1	17371		9804.41	6114.79	9508.78	10922.3	18470.2	17371		8475.99	15587.8		17950.6	15587.8		HTA2	0.868374	0.0541537	0.0693882
HWP1	5402.83	1366.79	4799.95	8395.33	21177.1	23071		6319.81	1366.79	5201.36	20544.5	21771.2	23071		4295.99	21795.6		9098.11	21795.6		HWP1	2.39561	0.000466352	0.0046153
HYR1	120.831	49.7933	126.953	268.331	107.084	116.99		141.338	49.7933	137.569	656.639	110.088	116.99		109.567	294.573		232.043	294.573		HYR1	1.26948	0.370388	0.275929
IFD6	183.831	182.793	204.953	1	492.084	484.99		215.031	182.793	222.092	2.44713	505.89	484.99		206.639	331.109		437.623	331.109		IFD6	0.756608	0.492327	0.341698
IHD1	4540.83	2394.79	2607.95	2024.33	20364.1	20855		5311.51	2394.79	2826.05	4953.8	20935.4	20855		3510.78	15581.4		7435.2	15581.4		IHD1	2.09563	0.0887184	0.095783
INO4	189.831	252.793	125.953	125.331	677.084	619.99		222.049	252.793	136.486	306.7	696.08	619.99		203.776	540.924		431.56	540.924		INO4	1.25341	0.0532023	0.0693882
IRE1	696.831	523.793	540.953	465.331	1528.08	1665.99		815.098	523.793	586.191	1138.72	1570.96	1665.99		641.694	1458.56		1358.99	1458.56		IRE1	1.07326	0.0115182	0.0285749
IRO1	1133.83	795.793	1158.95	1251.33	5015.08	4988.99		1326.27	795.793	1255.87	3062.17	5155.79	4988.99		1125.98	4402.32		2384.61	4402.32		IRO1	1.84613	0.00907736	0.0258942
KIP4	910.831	225.793	476.953	2418.33	3812.08	3526.99		1065.42	225.793	516.839	5917.97	3919.04	3526.99		602.683	4454.66		1276.37	4454.66		KIP4	3.4901	0.00783255	0.0236282
KRE1	1342.83	993.793	364.953	2210.33	3022.08	2980.99		1570.74	993.793	395.473	5408.96	3106.87	2980.99		986.668	3832.28		2089.58	3832.28		KRE1	1.83399	0.0295823	0.0479069
MAC1	175.831	69.7933	39.9526	453.331	417.084	405.99		205.673	69.7933	43.2938	1109.36	428.786	405.99		106.253	648.045		225.025	648.045		MAC1	2.87988	0.0834801	0.0927027
MAE1	2500.83	727.793	1174.95	6294.33	6920.08	7018.99		2925.27	727.793	1273.21	15403	7114.24	7018.99		1642.09	9845.42		3477.65	9845.42		MAE1	2.83105	0.0453806	0.0633201
MBF1	7252.83	7473.79	9151.95	7244.33	21953.1	20920		8483.79	7473.79	9917.31	17727.8	22569	20920		8624.96	20405.6		18266.1	20405.6		MBF1	1.11713	0.00176213	0.0114147
MDM34	3226.83	2924.79	2397.95	952.331	4447.08	5112.99		3774.49	2924.79	2598.49	2330.48	4571.86	5112.99		3099.26	4005.11		6563.66	4005.11		MDM34	0.610194	0.381052	0.279438
MET28	2084.83	703.793	1125.95	773.331	4794.08	5033.99		2438.67	703.793	1220.11	1892.44	4928.59	5033.99		1454.19	3951.67		3079.71	3951.67		MET28	1.28313	0.0958937	0.100144
NDT80	990.831	1293.79	560.953	1066.33	1396.08	1258.99		1159	1293.79	607.864	2609.45	1435.25	1258.99		1020.22	1767.9		2160.63	1767.9		NDT80	0.818231	0.189046	0.166991
NPR1	351.831	263.793	231.953	200.331	1156.08	1198.99		411.544	263.793	251.35	490.235	1188.52	1198.99		308.896	959.248		654.185	959.248		NPR1	1.46633	0.0536129	0.0693882
NRG1	2221.83	2196.79	900.953	1	1	1		2598.92	2196.79	976.297	1	1.02806	1		1924	1.00935		4074.69	1.00935		NRG1	0.000247713	0.0169363	0.0340478
PCK1	11456.8	12052.8	9106.95	6637.33	30060.1	32949		13401.3	12052.8	9868.55	16242.4	30903.5	32949		11774.2	26698.3		24935.6	26698.3		PCK1	1.07069	0.0496222	0.0680699
PES1	44.8306	30.7933	1	165.331	301.084	237.99		52.4393	30.7933	1	404.585	309.531	237.99		28.0775	317.369		59.463	317.369		PES1	5.33724	0.00459842	0.0185612
PFK2	4991.83	6158.79	8426.95	5536.33	12700.1	13297		5839.05	6158.79	9131.68	13548.1	13056.4	13297		7043.17	13300.5		14916.2	13300.5		PFK2	0.891684	0.00409096	0.0180439
PGA13	546.831	185.793	417.953	3090.33	3465.08	3670.99		639.639	185.793	452.905	7562.44	3562.3	3670.99		426.113	4931.91		902.428	4931.91		PGA13	5.46515	0.0270829	0.0451123
PGA17	41.8306	24.7933	9.95264	39.3306	25.0836	16.9902		48.9301	24.7933	10.785	96.2469	25.7873	16.9902		28.1694	46.3415		59.6577	46.3415		PGA17	0.776789	0.544082	0.361533
PGA25	1	1	1	1	1	1		1	1	1	1	1.02806	1		1	1.00935		1	1.00935		PGA25	1.00935	0.373901	0.275929
PGA34	150.831	113.793	52.9526	108.331	0.0835795	1		176.43	113.793	57.381	1	1	1		115.868	1		245.387	1		PGA34	0.00407519	0.0288109	0.0473148
PGA37	148.831	144.793	63.9526	204.331	1	1		174.09	144.793	69.3009	1	1.02806	1		129.395	1.00935		274.035	1.00935		PGA37	0.0036833	0.0146961	0.0311557
PGA48	870.831	1663.79	1421.95	329.331	1336.08	1455.99		1018.63	1663.79	1540.87	805.914	1373.57	1455.99		1407.76	1211.82		2981.39	1211.82		PGA48	0.406464	0.528707	0.356342
PGA53	606.831	629.793	347.953	603.331	2448.08	2464.99		709.823	629.793	377.051	1476.43	2516.77	2464.99		572.222	2152.73		1211.86	2152.73		PGA53	1.77638	0.0110148	0.0279201
PGA7	2585.83	2736.79	1757.95	1268.33	4997.08	4275.99		3024.7	2736.79	1904.97	3103.77	5137.29	4275.99		2555.49	4172.35		5412.05	4172.35		PGA7	0.770936	0.0756623	0.0856527
PHO89	2414.83	4003.79	1117.95	9542.33	3378.08	2970.99		2824.68	4003.79	1211.44	23351.3	3472.86	2970.99		2679.97	9931.72		5675.69	9931.72		PHO89	1.74987	0.343793	0.270853
PHR1	3998.83	2575.79	1796.95	3378.33	11991.1	12115		4677.52	2575.79	1947.23	8267.21	12327.5	12115		3066.85	10903.2		6495.02	10903.2		PHR1	1.67871	0.00730819	0.0236282
PHR2	195.831	153.793	353.953	355.331	127.084	121.99		229.067	153.793	383.553	869.54	130.649	121.99		255.471	374.06		541.041	374.06		PHR2	0.69137	0.668247	0.428119
PIL1	11962.8	19979.8	15331	9337.33	27493.1	28255		13993.2	19979.8	16613	22849.6	28264.5	28255		16862	26456.4		35710.6	26456.4		PIL1	0.740854	0.0185157	0.0359823
PIR1	2355.83	6410.79	5730.95	1015.33	1637.08	1709.99		2755.67	6410.79	6210.22	2484.64	1683.02	1709.99		5125.56	1959.22		10855	1959.22		PIR1	0.18049	0.0596846	0.0724919
PLB5	307.831	376.793	392.953	433.331	1492.08	1517.99		360.076	376.793	425.814	1060.42	1533.95	1517.99		387.561	1370.78		820.784	1370.78		PLB5	1.67009	0.00327792	0.017373
POL1	250.831	129.793	120.953	530.331	880.084	861.99		293.402	129.793	131.068	1297.79	904.776	861.99		184.754	1021.52		391.276	1021.52		POL1	2.61074	0.00493479	0.0185612
PRA1	164.831	168.793	246.953	314.331	279.084	237.99		192.806	168.793	267.605	769.207	286.914	237.99		209.735	431.37		444.18	431.37		PRA1	0.971162	0.267258	0.224189
RBR1	9.83056	6.79329	1	58.3306	1	1		11.499	6.79329	1	1	1.02806	1		6.43077	1.00935		13.6192	1.00935		RBR1	0.0741125	0.148716	0.139841
RBR2	67.8306	181.793	63.9526	88.3306	1	1		79.3428	181.793	69.3009	1	1.02806	1		110.146	1.00935		233.268	1.00935		RBR2	0.004327	0.0385323	0.0554675
RBT1	28.8306	4.79329	15.9526	33.3306	360.084	348.99		33.7237	4.79329	17.2867	81.5642	370.186	348.99		18.6012	266.914		39.394	266.914		RBT1	6.77548	0.056228	0.0704966
RBT5	31305.8	30080.8	21814	19869.3	46068.1	43554		36619.1	30080.8	23638.2	48622.8	47360.6	43554		30112.7	46512.5		63773.2	46512.5		RBT5	0.729342	0.0154223	0.0321114
RCT1	7847.83	11467.8	11552	7518.33	22218.1	22119		9179.77	11467.8	12518	18398.3	22841.5	22119		11055.2	21119.6		23412.9	21119.6		RCT1	0.90205	0.00401589	0.0180439
RFG1	3097.83	1336.79	1231.95	4265.33	6617.08	7010.99		3623.6	1336.79	1334.98	10437.8	6802.74	7010.99		2098.46	8083.85		4444.15	8083.85		RFG1	1.81899	0.0130125	0.029178
RFX2	232.831	68.7933	89.9526	487.331	1212.08	1185.99		272.347	68.7933	97.4752	1192.56	1246.09	1185.99		146.205	1208.21		309.636	1208.21		RFX2	3.90205	8.93382e-05	0.00458226
RHR2	3539.83	8427.79	3568.95	6438.33	2650.08	2291.99		4140.62	8427.79	3867.42	15755.4	2724.44	2291.99		5478.61	6923.95		11602.7	6923.95		RHR2	0.596754	0.771824	0.489101
RIM101	3774.83	4644.79	3104.95	1500.33	3662.08	3646.99		4415.5	4644.79	3364.61	3671.5	3764.83	3646.99		4141.64	3694.44		8771.23	3694.44		RIM101	0.4212	0.321639	0.258642
RNR22	426.831	511.793	761.953	236.331	1793.08	1790.99		499.273	511.793	825.673	578.331	1843.39	1790.99		612.246	1404.24		1296.63	1404.24		RNR22	1.08299	0.137091	0.133961
ROB1	4839.83	4164.79	3912.95	2974.33	12663.1	13156		5661.25	4164.79	4240.18	7278.57	13018.4	13156		4688.74	11151		9929.9	11151		ROB1	1.12297	0.0317874	0.0500866
RPN4	1269.83	2034.79	2330.95	1873.33	1641.08	1623.99		1485.35	2034.79	2525.89	4584.28	1687.13	1623.99		2015.34	2631.8		4268.13	2631.8		RPN4	0.616617	0.578779	0.379133
RTA3	7.83056	1	1	1	1	1		1	1	1	1	1.02806	1		1	1.00935		1	1.00935		RTA3	1.00935	0.373901	0.275929
SAP1	2.83056	1	1	2.33056	20.0836	4.99018		1	1	1	5.70318	20.6471	4.99018		1	10.4468		1	10.4468		SAP1	10.4468	0.137868	0.133961
SAP10	65.8306	82.7933	48.9526	87.3306	83.0836	48.9902		77.0034	82.7933	53.0464	213.709	85.4147	48.9902		70.9477	116.038		150.254	116.038		SAP10	0.772277	0.424717	0.301963
SAP2	5.83056	1	1	11.3306	1	1		1	1	1	1	1.02806	1		1	1.00935		1	1.00935		SAP2	1.00935	0.373901	0.275929
SAP4	4.83056	1	1	15.3306	1	1		1	1	1	1	1.02806	1		1	1.00935		1	1.00935		SAP4	1.00935	0.373901	0.275929
SAP5	55.8306	28.7933	1	237.331	1	1		65.3062	28.7933	1	1	1.02806	1		31.6998	1.00935		67.1344	1.00935		SAP5	0.0150348	0.174653	0.160307
SAP6	1	1	1	18.3306	1	1		1	1	1	1	1.02806	1		1	1.00935		1	1.00935		SAP6	1.00935	0.373901	0.275929
SAP9	1718.83	4351.79	3433.95	852.331	881.084	977.99		2010.55	4351.79	3721.13	2085.76	905.804	977.99		3361.16	1323.19		7118.32	1323.19		SAP9	0.185885	0.062805	0.0739703
SCW11	829.831	1322.79	725.953	56.3306	137.084	112.99		970.67	1322.79	786.663	137.848	140.93	112.99		1026.71	130.589		2174.38	130.589		SCW11	0.0600582	0.00471623	0.0185612
SCW4	1	1	1	1	1	1		1	1	1	1	1.02806	1		1	1.00935		11	1.00935		SCW4	0.0917593	0.373901	0.275929
SEF1	963.831	716.793	151.953	926.331	1563.08	1495.99		1127.41	716.793	164.66	2266.85	1606.94	1495.99		669.622	1789.93		1418.14	1789.93		SEF1	1.26217	0.0383515	0.0554675
SEF2	464.831	1778.79	3363.95	200.331	2803.08	2452.99		543.722	1778.79	3645.27	490.235	2881.73	2452.99		1989.26	1941.65		4212.89	1941.65		SEF2	0.460883	0.969331	0.601191
SGA1	479.831	649.793	368.953	241.331	407.084	425.99		561.268	649.793	399.807	590.567	418.505	425.99		536.956	478.354		1137.18	478.354		SGA1	0.420651	0.559743	0.368735
SIN3	1169.83	1108.79	853.953	862.331	2993.08	3052.99		1368.38	1108.79	925.367	2110.23	3077.06	3052.99		1134.18	2746.76		2401.98	2746.76		SIN3	1.14354	0.00932723	0.0258942
SIT1	1074.83	2430.79	1056.95	4754.33	637.084	494.99		1257.25	2430.79	1145.34	11634.5	654.958	494.99		1611.13	4261.47		3412.08	4261.47		SIT1	1.24894	0.514429	0.349439
SMC2	95.8306	29.7933	42.9526	108.331	571.084	541.99		112.095	29.7933	46.5447	265.099	587.106	541.99		62.811	464.732		133.022	464.732		SMC2	3.49364	0.0179321	0.0354386
SOD4	1017.83	1020.79	886.953	733.331	933.084	915.99		1190.58	1020.79	961.127	1794.55	959.263	915.99		1057.5	1223.27		2239.59	1223.27		SOD4	0.546202	0.603045	0.390639
SOD5	30695.8	20442.8	24545	19933.3	75316.1	78819		35905.6	20442.8	26597.6	48779.4	77429.2	78819		27648.7	68342.5		58554.8	68342.5		SOD5	1.16716	0.019475	0.0366255
SOD6	232.831	354.793	267.953	79.3306	316.084	344.99		272.347	354.793	290.361	194.132	324.952	344.99		305.834	288.025		647.7	288.025		SOD6	0.444689	0.756002	0.481693
SOG2	341.831	157.793	152.953	214.331	843.084	869.99		399.846	157.793	165.744	524.494	866.738	869.99		241.128	753.741		510.665	753.741		SOG2	1.476	0.0212726	0.0390757
SSB1	12381.8	6927.79	9208.95	14614.3	33746.1	34121		14483.3	6927.79	9979.08	35763.1	34692.9	34121		10463.4	34859		22159.5	34859		SSB1	1.57309	0.0004082	0.0046153
STF2	19317.8	39341.8	42139	7018.33	60802.1	63864		22596.5	39341.8	45662.9	17174.8	62508	63864		35867.1	47848.9		75959.9	47848.9		STF2	0.629923	0.515468	0.349439
STP2	2778.83	2621.79	2068.95	1262.33	4020.08	4504.99		3250.46	2621.79	2241.97	3089.09	4132.87	4504.99		2704.74	3908.98		5728.15	3908.98		STP2	0.682417	0.0798476	0.0895214
SUT1	583.831	93.7933	53.9526	116.331	983.084	1117.99		682.919	93.7933	58.4646	284.676	1010.67	1117.99		278.392	804.444		589.584	804.444		SUT1	1.36443	0.187124	0.166991
TEC1	1986.83	2100.79	649.953	1742.33	1747.08	1627.99		2324.04	2100.79	704.307	4263.71	1796.1	1627.99		1709.71	2562.6		3620.86	2562.6		TEC1	0.707733	0.438094	0.309586
TPK1	368.831	356.793	195.953	427.331	480.084	434.99		431.429	356.793	212.34	1045.73	493.553	434.99		333.521	658.092		706.336	658.092		TPK1	0.931699	0.188371	0.166991
TPK2	1128.83	997.793	961.953	852.331	2296.08	2636.99		1320.42	997.793	1042.4	2085.76	2360.5	2636.99		1120.2	2361.09		2372.39	2361.09		TPK2	0.995237	0.00275363	0.0168986
TPS2	5378.83	8869.79	9667.95	5112.33	13928.1	14844		6291.73	8869.79	10476.5	12510.5	14318.9	14844		8546	13891.1		18098.9	13891.1		TPS2	0.767514	0.0192059	0.0366255
TRR1	1184.83	723.793	681.953	1756.33	4375.08	4243.99		1385.92	723.793	738.983	4297.97	4497.84	4243.99		949.566	4346.6		2011.01	4346.6		TRR1	2.1614	0.000125448	0.00458226
TRX1	5635.83	7254.79	7917.95	5625.33	15517.1	15542		6592.35	7254.79	8580.11	13765.9	15952.4	15542		7475.75	15086.8		15832.3	15086.8		TRX1	0.952913	0.00102546	0.00914292
TTR1	1633.83	2292.79	1978.95	2991.33	5181.08	5197.99		1911.13	2292.79	2144.45	7320.17	5326.45	5197.99		2116.12	5948.2		4481.56	5948.2		TTR1	1.32726	0.00530515	0.0193307
TUP1	1358.83	1053.79	885.953	623.331	2284.08	2397.99		1589.45	1053.79	960.043	1525.37	2348.17	2397.99		1201.1	2090.51		2543.7	2090.51		TUP1	0.821837	0.0610806	0.0734227
TYE7	5840.83	4735.79	2565.95	7783.33	12228.1	13249		6832.14	4735.79	2780.54	19046.8	12571.2	13249		4782.82	14955.7		10129.1	14955.7		TYE7	1.4765	0.0126237	0.029178
UCF1	49752.8	53785.8	54897	13014.3	130837	146779		58196.9	53785.8	59487.9	31847.7	134508	146779		57156.9	104378		121048	104378		UCF1	0.862289	0.265169	0.224049
UGA32	341.831	140.793	137.953	569.331	886.084	838.99		399.846	140.793	149.489	1393.23	910.944	838.99		230.043	1047.72		487.189	1047.72		UGA32	2.15054	0.0134446	0.0295782
UGP1	4005.83	3260.79	3668.95	5400.33	13538.1	13829		4685.71	3260.79	3975.78	13215.3	13917.9	13829		3974.09	13654.1		8416.4	13654.1		UGP1	1.62232	3.19749e-05	0.00372827
UME6	195.831	33.7933	90.9526	432.331	581.084	565.99		229.067	33.7933	98.5588	1057.97	597.387	565.99		120.473	740.449		255.14	740.449		UME6	2.90213	0.0214481	0.0390757
UPC2	222.831	115.793	151.953	115.331	625.084	597.99		260.65	115.793	164.66	282.229	642.622	597.99		180.368	507.613		381.986	507.613		UPC2	1.32888	0.0540217	0.0693882
WH11	5463.83	42794.8	28686	36352.3	5866.08	5967.99		6391.16	42794.8	31084.9	88958.8	6030.67	5967.99		26756.9	33652.5		56666.3	33652.5		WH11	0.593871	0.827581	0.5216
YHB1	4197.83	10668.8	13476	2910.33	8308.08	8735.99		4910.29	10668.8	14602.9	7121.95	8541.18	8735.99		10060.7	8133.04		21306.7	8133.04		YHB1	0.381714	0.53727	0.360033
YWP1	14941.8	23307.8	14152	142.331	13605.1	14856		17477.8	23307.8	15335.5	348.301	13986.8	14856		18707	9730.36		39618	9730.36		YWP1	0.245605	0.163536	0.152546
ZAP1	203.831	54.7933	55.9526	752.331	508.084	546.99		238.425	54.7933	60.6318	1841.05	522.339	546.99		117.95	970.126		249.797	970.126		ZAP1	3.88366	0.124632	0.124206
ZCF20	124.831	127.793	44.9526	148.331	176.084	119.99		146.017	127.793	48.7119	362.984	181.024	119.99		107.507	221.333		227.681	221.333		ZCF20	0.972118	0.222386	0.193509
ZCF3	827.831	838.793	399.953	698.331	1242.08	1198.99		968.331	838.793	433.4	1708.9	1276.93	1198.99		746.841	1394.94		1581.67	1394.94		ZCF3	0.881941	0.0456166	0.0633201
ZCF31	181.831	134.793	83.9526	141.331	275.084	266.99		212.691	134.793	90.9734	345.854	282.802	266.99		146.153	298.549		309.524	298.549		ZCF31	0.96454	0.0238869	0.0415704
ZCF34	317.831	230.793	149.953	230.331	739.084	833.99		371.773	230.793	162.493	563.648	759.82	833.99		255.02	719.153		540.085	719.153		ZCF34	1.33155	0.0102364	0.0265236
ZCF39	1059.83	1297.79	1314.95	1048.33	2746.08	2977.99		1239.71	1297.79	1424.92	2565.4	2823.13	2977.99		1320.81	2788.84		2797.23	2788.84		ZCF39	0.997002	0.000373874	0.0046153
ZCF7	74.8306	25.7933	14.9526	54.3306	331.084	285.99		87.5309	25.7933	16.2031	132.954	340.373	285.99		43.1758	253.106		91.4384	253.106		ZCF7	2.76805	0.0335002	0.0513963
ZRT1	102.831	112.793	102.953	149.331	137.084	122.99		120.283	112.793	111.562	365.431	140.93	122.99		114.88	209.784		243.294	209.784		ZRT1	0.862264	0.290823	0.238802
ZRT2	346.831	159.793	322.953	495.331	1548.08	1407.99		405.695	159.793	349.96	1212.14	1591.52	1407.99		305.15	1403.88		646.251	1403.88		ZRT2	2.17235	0.00115259	0.00914292
orf19.1424	324.831	256.793	203.953	230.331	732.084	767.99		379.961	256.793	221.009	563.648	752.624	767.99		285.921	694.754		605.529	694.754		orf19.1424	1.14735	0.00738898	0.0236282
orf19.1534	101.831	51.7933	42.9526	227.331	284.084	257.99		119.113	51.7933	46.5447	556.307	292.054	257.99		72.4838	368.784		153.507	368.784		orf19.1534	2.40238	0.0380052	0.0554675
orf19.1691	156.831	65.7933	93.9526	11.3306	4287.08	4469.99		183.448	65.7933	101.81	27.7273	4407.37	4469.99		117.017	2968.36		247.821	2968.36		orf19.1691	11.9779	0.12458	0.124206
orf19.1862	4742.83	6612.79	5334.95	4242.33	13096.1	13232		5547.79	6612.79	5781.1	10381.5	13463.5	13232		5980.56	12359		12665.7	12359		orf19.1862	0.975783	0.00361213	0.0175489
orf19.2125	1045.83	611.793	743.953	4247.33	4279.08	4103.99		1223.33	611.793	806.168	10393.8	4399.14	4103.99		880.43	6298.97		1864.59	6298.97		orf19.2125	3.3782	0.0579388	0.0718688
orf19.3615	1049.83	1596.79	1057.95	884.331	1757.08	1840.99		1228.01	1596.79	1146.43	2164.07	1806.38	1840.99		1323.74	1937.15		2803.45	1937.15		orf19.3615	0.690988	0.0267772	0.0451123
orf19.409	5832.83	7016.79	6847.95	4873.33	7061.08	6997.99		6822.79	7016.79	7420.63	11925.7	7259.2	6997.99		7086.74	8727.62		15008.4	8727.62		orf19.409	0.581515	0.365867	0.275929
orf19.411	284.831	654.793	359.953	210.331	348.084	331.99		333.172	654.793	390.055	514.706	357.85	331.99		459.34	401.515		972.798	401.515		orf19.411	0.412743	0.63971	0.4121
orf19.4174	123.831	208.793	183.953	137.331	445.084	417.99		144.847	208.793	199.336	336.066	457.571	417.99		184.326	403.876		390.368	403.876		orf19.4174	1.0346	0.00584261	0.0206439
orf19.449	3396.83	3673.79	4297.95	1041.33	7701.08	8451.99		3973.34	3673.79	4657.38	2548.27	7917.15	8451.99		4101.51	6305.8		8686.24	6305.8		orf19.449	0.725953	0.31216	0.252763
orf19.4706	572.831	1014.79	1148.95	768.331	1070.08	1009.99		670.052	1014.79	1245.04	1880.2	1100.11	1009.99		976.627	1330.1		2068.32	1330.1		orf19.4706	0.643083	0.33511	0.265808
orf19.5517	338.831	390.793	129.953	698.331	715.084	707.99		396.337	390.793	140.82	1708.9	735.147	707.99		309.317	1050.68		655.077	1050.68		orf19.5517	1.6039	0.0945704	0.100144
orf19.5626	3179.83	3553.79	4254.95	810.331	7343.08	7938.99		3719.52	3553.79	4610.79	1982.98	7549.11	7938.99		3961.36	5823.69		8389.45	5823.69		orf19.5626	0.694169	0.393958	0.287097
orf19.5848	118.831	79.7933	66.9526	76.3306	276.084	285.99		138.999	79.7933	72.5517	186.791	283.83	285.99		97.1146	252.203		205.671	252.203		orf19.5848	1.22625	0.0163044	0.0333525
orf19.6578	2746.83	1282.79	910.953	672.331	5396.08	6017.99		3213.03	1282.79	987.134	1645.28	5547.48	6017.99		1827.65	4403.58		3870.63	4403.58		orf19.6578	1.13769	0.172226	0.159378
orf19.6660	252.831	186.793	110.953	635.331	359.084	294.99		295.741	186.793	120.231	1554.74	369.158	294.99		200.922	739.628		425.516	739.628		orf19.6660	1.73819	0.260443	0.221662
orf19.670.2	22756.8	36362.8	24103	7875.33	57086.1	58683		26619.1	36362.8	26118.6	19271.9	58687.7	58683		29700.2	45547.6		62899.6	45547.6		orf19.670.2	0.724131	0.307254	0.25053
ARP3	668.831	620.793	571.953	641.331	2134.08	2121.99		782.345	620.793	619.784	1569.42	2193.96	2121.99		674.307	1961.79		1428.06	1961.79		ARP3	1.37374	0.00325521	0.017373
CLN3	1697.83	1335.79	652.953	1797.33	5080.08	5129.99		1985.99	1335.79	707.558	4398.3	5222.62	5129.99		1343.11	4916.97		2844.47	4916.97		CLN3	1.72861	0.00138265	0.0100761
CMK2	1004.83	924.793	727.953	991.331	2725.08	2654.99		1175.37	924.793	788.83	2425.91	2801.54	2654.99		962.998	2627.48		2039.45	2627.48		CMK2	1.28833	0.000452071	0.0046153
YRA1	787.831	647.793	501.953	570.331	2547.08	2485.99		921.542	647.793	543.93	1395.67	2618.55	2485.99		704.422	2166.74		1491.84	2166.74		YRA1	1.4524	0.0222702	0.0393441
orf19.3456	205.831	188.793	173.953	27.3306	408.084	381.99		240.764	188.793	188.5	66.8814	419.533	381.99		206.019	289.468		436.311	289.468		orf19.3456	0.663445	0.501777	0.345466
Sum	589219	689222	636032	596714	1.42038e+06	1.46024e+06									689222	1.45965e+06
NF	1.16972	1	1.08363	2.44713	1.02806	1									2.11782	1

## Sheet: clinical mutant vs Ref strain
			RPMI+S induced
			nrg1-94015/94015	nrg1-57055/57055	nrg1-78042/78042	nrg1-78048/78048
									Up	Down
		ACE2	1.79578	1.0699	0.748434	1.79712		nrg1-94015/94015	56	34
		ACS1	2.27767	0.483582	1.13974	1.47187		nrg1-57055/57055	39	23
		ACS2	2.38535	3.36298	2.44571	2.23559		nrg1-78042/78042	30	9
		ADH5	1.06566	1.45563	1.41271	0.778477		nrg1-78048/78048	25	8
		AHR1	2.81765	1.06838	2.57887	1.43447
		ALS1	34.8126	0.273971	1.74174	0.971841
		ALS2	0.137642	0.936173	0.505213	0.216253
		ALS3	295.96	4.94573	65.3142	5.11585
		ALS4	0.409019	0.720048	0.14283	0.295999
		ALS5	0.459136	1.41478	1.09018	0.89396
		ALS6	13.2148	1.0165	1	1.53156
		ALS7	0.415418	0.525618	1.05617	0.965106
		ALS9	0.00160158	0.528077	1	0.886243
		AOX2	0.125936	0.269257	1.32214	0.423149
		ARG1	628.916	3.72008	7.57204	1.2988
		ARG81	0.606658	0.881345	0.660479	1.15631
		BCR1	0.363709	0.723463	0.638818	0.702782
		BRG1	42.7088	0.597031	1.04817	1.02227
		CAP1	0.429615	0.854988	0.485156	0.753802
		CAT1	0.910732	1.56309	1.02034	1.40684
		CDC10	1.62894	2.78234	1.74536	1.9355
		CDR1	0.460931	0.542383	0.705509	0.891042
		CDR2	0.00429879	1.21905	2.41655	1.02446
		CHT2	23.2381	6.43662	16.4505	2.11845
		CHT3	0.00980817	0.0410929	0.0285424	0.0576941
		CIT1	0.310197	0.0579893	0.871465	0.367017
		CPH1	4.2638	3.38911	3.66861	2.41976
		CPH2	0.776638	0.700296	0.738285	0.798487
		CRH11	0.721364	0.506727	0.892975	0.455426
		CSA1	1.43851	0.333226	1.10086	0.710928
		CSH1	0.898544	2.62717	5.66721	2.3623
		DAK2	0.351951	0.693412	0.448213	0.637018
		DDR48	78.2562	2.72209	6.70967	2.6342
		DFG5	1.51245	1.26248	1.28013	1.2176
		ECE1	19016.6	2.25186	39.8933	6.88507
		ECM331	0.280587	5.09154	3.82217	0.991973
		EFG1	0.875227	0.968955	1.64493	1.03198
		ELF1	4.94073	1.11676	0.928967	1.51872
		ENA2	0.64951	0.471714	0.854597	0.912228
		ENA21	2.32118	0.704414	0.899155	1.7028
		FAV2	141.751	1.04503	23.077	1.44108
		FBP1	0.370825	0.261052	0.790509	0.844454
		FDH1	1.9346	0.450106	2.61231	0.823108
		FGR15	2.65639	1.9919	1.44628	1.50577
		FKH2	0.49516	1.88424	0.818089	1.30287
		FRP1	0.291611	0.35741	0.453067	0.72172
		FRP2	0.609456	0.174409	0.925549	0.845208
		FRP3	0.716988	0.232774	1.17243	0.7823
		FTR1	2.35608	1.62272	2.55151	1.45036
		GAL1	0.385313	0.708219	0.272174	1.22676
		GAL4	1.53669	2.21584	0.519778	1.43656
		GAP2	0.0694161	0.198184	0.664471	0.0561806
		GCA2	0.154973	7.78655	3.37947	0.836757
		GCN4	1.65952	0.780582	0.617444	0.710563
		GIS2	0.734436	1.0448	0.596378	0.938978
		GNP1	0.716409	0.8908	1.12568	0.654402
		GPD2	2.69007	0.457729	0.608293	0.77613
		HAC1	1.79945	1.86505	2.09846	1.71819
		HAP2	1.13876	0.89428	0.796451	0.73815
		HAP3	40.5994	0.469512	1	0.696685
		HAP43	1.12234	0.583259	1.03857	0.922176
		HEM1	3.62228	1.60507	1.50177	1.00324
		HGT7	1.79583	4.1547	1.32464	1.25071
		HOG1	1.11575	1.98379	0.856837	1.54058
		HSP104	0.913359	1.75074	0.537847	0.657291
		HSP70	1.67116	1.63571	0.595693	1.14661
		HTA1	0.19941	1.79295	0.443611	0.672415
		HTA2	0.314223	2.30895	0.578873	0.868374
		HWP1	27937.4	6.00119	41.9344	2.39561
		HYR1	7.08227	19.9326	1455.76	1.26948
		IFD6	1	0.528077	1	0.756608
		IHD1	59.9696	0.813066	2.49489	2.09563
		INO4	0.420362	0.896157	0.62797	1.25341
		IRE1	1.00322	1.47245	1.08694	1.07326
		IRO1	2.40267	3.40306	4.44111	1.84613
		KIP4	24.1958	3.07897	10.8772	3.4901
		KRE1	16.7606	0.965168	6.10023	1.83399
		MAC1	3.73196	2.24322	2.87612	2.87988
		MAE1	7.81258	2.46642	0.54226	2.83105
		MBF1	0.921842	1.56	0.847588	1.11713
		MDM34	0.317267	0.383706	0.797929	0.610194
		MET28	2.29134	1.4188	0.827596	1.28313
		NDT80	2.10964	0.920798	1.09731	0.818231
		NPR1	0.64184	1.67086	0.790804	1.46633
		NRG1	0.000444803	0.000155783	0.000121696	0.000247713
		PCK1	0.468714	0.252448	0.768072	1.07069
		PES1	405.336	7.7503	3.62253	5.33724
		PFK2	1.35867	2.078	0.627653	0.891684
		PGA13	484.42	8.89152	6712.81	5.46515
		PGA17	30.9475	1.25358	0.00620546	0.776789
		PGA25	1.03136	0.535963	1	1.00935
		PGA34	0.0150407	0.199265	0.722312	0.00407519
		PGA37	0.355257	0.636544	3.99447	0.0036833
		PGA48	0.0971241	0.362449	0.275692	0.406464
		PGA53	0.218372	1.44018	0.270868	1.77638
		PGA7	0.480338	0.26791	0.518684	0.770936
		PHO89	1.91569	0.269102	0.138304	1.74987
		PHR1	3.48223	1.30252	1.27809	1.67871
		PHR2	715.157	4.72772	5.17871	0.69137
		PIL1	0.61754	0.757097	0.461059	0.740854
		PIR1	0.0492743	0.111479	0.117291	0.18049
		PLB5	1.9718	2.79485	1.41454	1.67009
		POL1	2.2115	3.10499	3.671	2.61074
		PRA1	1.08986	0.339234	0.335435	0.971162
		RBR1	1.03136	0.0119998	0.402297	0.0741125
		RBR2	0.0314095	0.0106628	0.00368703	0.004327
		RBT1	49.4181	15.9517	110.481	6.77548
		RBT5	0.694256	0.335312	0.402986	0.729342
		RCT1	3.52121	1.24951	1.56195	0.90205
		RFG1	10.6103	2.23989	2.59803	1.81899
		RFX2	53.037	4.49629	16.4991	3.90205
		RHR2	5.18905	0.48722	0.694585	0.596754
		RIM101	0.418086	0.352958	0.474349	0.4212
		RNR22	2.64865	5.23475	1.92614	1.08299
		ROB1	2.38224	1.33493	1.29776	1.12297
		RPN4	0.645384	0.681268	0.624885	0.616617
		RTA3	0.0146812	0.535963	1	1.00935
		SAP1	0.0129677	0.535963	1	10.4468
		SAP10	0.984888	1.0508	0.700184	0.772277
		SAP2	1.03136	0.535963	0.397482	1.00935
		SAP4	1.03136	0.535963	0.397482	1.00935
		SAP5	0.258221	0.712049	274.859	0.0150348
		SAP6	1.03136	0.535963	1	1.00935
		SAP9	0.225516	0.154027	0.465328	0.185885
		SCW11	0.000201566	0.000652665	0.000211475	0.0600582
		SCW4	1.03136	0.535963	0.00851293	0.0917593
		SEF1	0.548411	0.514999	1.24214	1.26217
		SEF2	5.89022	2.50104	0.589138	0.460883
		SGA1	1.01862	0.39642	0.951224	0.420651
		SIN3	0.562631	1.19244	0.470599	1.14354
		SIT1	10.9034	0.353977	0.48452	1.24894
		SMC2	1.0718	8.12221	2.06414	3.49364
		SOD4	0.230623	0.67174	0.501076	0.546202
		SOD5	9.30809	0.851893	4.72239	1.16716
		SOD6	2.78268	0.376346	1.18847	0.444689
		SOG2	1.16324	1.52615	0.990978	1.476
		SSB1	2.80734	2.19613	0.939769	1.57309
		STF2	0.53516	1.077	0.853047	0.629923
		STP2	0.334582	0.743817	0.716402	0.682417
		SUT1	0.625406	1.35858	1.27591	1.36443
		TEC1	8.19141	0.325357	3.01771	0.707733
		TPK1	2.08459	0.615848	0.644657	0.931699
		TPK2	0.64439	1.23803	0.540958	0.995237
		TPS2	0.42566	1.11094	0.716057	0.767514
		TRR1	1.34296	1.98776	0.803466	2.1614
		TRX1	0.693143	1.27176	0.276876	0.952913
		TTR1	1.49197	1.71298	0.868991	1.32726
		TUP1	0.607376	1.13178	0.55548	0.821837
		TYE7	4.33683	0.862151	0.511487	1.4765
		UCF1	0.405939	1.45619	0.685379	0.862289
		UGA32	3.20405	3.71597	1.70326	2.15054
		UGP1	1.26361	2.15344	1.26848	1.62232
		UME6	818.909	9.39083	1623.96	2.90213
		UPC2	0.918352	4.89214	0.804711	1.32888
		WH11	25.6229	0.852321	1.1371	0.593871
		YHB1	0.140547	0.609254	0.70243	0.381714
		YWP1	0.0119286	0.0140252	0.00536173	0.245605
		ZAP1	5.0939	2.09787	0.458506	3.88366
		ZCF20	1.26011	0.480613	1.1363	0.972118
		ZCF3	2.11503	0.769716	0.873755	0.881941
		ZCF31	0.82343	0.780292	1.26714	0.96454
		ZCF34	1.27317	1.62153	0.748324	1.33155
		ZCF39	1.09899	1.34808	1.26753	0.997002
		ZCF7	223.327	6.36206	5.21971	2.76805
		ZRT1	1.53201	0.00497393	0.00503769	0.862264
		ZRT2	1.94418	1.84528	1.6918	2.17235
		orf19.1424	1.17874	2.4686	0.924552	1.14735
		orf19.1534	1.88995	1.70262	1.03456	2.40238
		orf19.1691	35.5078	2863.59	0.0900048	11.9779
		orf19.1862	2.61205	0.825108	0.639075	0.975783
		orf19.2125	5.235	2.15922	2.72515	3.3782
		orf19.3615	0.415003	0.59571	1.80506	0.690988
		orf19.409	0.644325	0.426667	0.657281	0.581515
		orf19.411	1.60752	0.445671	0.371659	0.412743
		orf19.4174	0.337604	1.01967	0.371334	1.0346
		orf19.449	0.12489	0.586582	0.878192	0.725953
		orf19.4706	1.79488	1.28949	2.0049	0.643083
		orf19.5517	4.40487	0.963527	0.815537	1.6039
		orf19.5626	0.252346	0.378052	0.388514	0.694169
		orf19.5848	1.17885	1.13458	1.2496	1.22625
		orf19.6578	7.53749	0.641745	1.09946	1.13769
		orf19.6660	7.90516	1.56182	1.06793	1.73819
		orf19.670.2	0.204057	0.237427	0.476668	0.724131
		ARP3	0.787378	1.62245	0.790776	1.37374
		CLN3	3.30744	1.63162	2.12606	1.72861
		CMK2	1.18839	1.60542	1.11865	1.28833
		YRA1	0.788735	1.80679	0.750961	1.4524
		orf19.3456	0.702837	0.729909	0.446476	0.663445

## Sheet: Ref vs SN250
			RPMI + S_Induced
				94015/SN250	57055/SN250	78042/SN250	78048/SN250					Upregulated	Downregulated
			ACE2	0.35185	0.435637	0.381292	0.353319				94015	43	63
			ACS1	0.524264	1.68559	1.08766	0.859297				57055	20	35
			ACS2	2.93928	1.77187	1.99362	2.43397				78042	17	42
			ADH5	0.684107	0.753324	1.02666	1.30826				78048	20	36
			AHR1	0.965938	2.03782	1.5175	2.01027
			ALS1	0.0189681	1.71223	0.530923	0.606105
			ALS2	18.3466	2.68535	7.95659	41.5623
			ALS3	0.00873192	0.511513	0.177432	0.346535
			ALS4	3.80038	2.22392	8.483	10.6439
			ALS5	2.15941	0.577235	0.810849	1.5154
			ALS6	0.115517	2.33018	0.115517	1.48397
			ALS7	4.03192	2.9252	1.47561	1.3694
			ALS9	11.049	0.0290887	0.0290887	4.76667
			AOX2	0.194996	0.231382	0.169304	0.228925
			ARG1	0.00207278	0.306342	0.388984	0.442066
			ARG81	1.71615	0.92116	1.25717	1.23878
			BCR1	1.40528	0.684929	1.13893	1.64265
			BRG1	0.0192456	1.47108	1.02643	0.943321
			CAP1	4.38293	1.95709	3.09476	2.68586
			CAT1	1.40798	0.862139	1.26149	1.0615
			CDC10	9.74089	5.38417	6.60654	7.70987
			CDR1	2.24196	1.39115	1.00296	1.16518
			CDR2	271.42	1.2423	1.86654	2.65267
			CHT2	0.300375	1.03488	1.61462	2.72942
			CHT3	1.68123	0.937677	1.81094	1.0808
			CIT1	0.278596	1.25494	0.548347	0.521033
			CPH1	0.466749	0.528021	0.575377	0.74634
			CPH2	1.00193	1.14159	1.28513	1.19072
			CRH11	0.241251	0.344366	0.279985	0.255004
			CSA1	0.529023	1.81515	0.782431	0.95395
			CSH1	13.1105	3.35976	3.03394	5.30058
			DAK2	4.79496	2.39976	3.42883	3.55255
			DDR48	0.0179172	0.738967	0.428621	0.362657
			DFG5	1.11654	1.37444	1.27784	1.21878
			ECE1	1.58633e-05	0.109968	0.00876584	0.0111893
			ECM331	0.308798	0.0377171	0.0564138	0.0580105
			EFG1	1.17014	1.25728	0.856467	0.992592
			ELF1	0.223164	0.697624	0.496456	0.54867
			ENA2	0.459541	0.523494	0.371711	0.398831
			ENA21	0.21611	0.395552	0.24074	0.318177
			FAV2	0.0052022	0.733617	0.279813	0.528884
			FBP1	1.23591	1.53055	0.837805	0.686583
			FDH1	0.405814	1.87838	0.98707	1.36463
			FGR15	0.587949	0.798082	0.994675	1.0902
			FKH2	2.75882	0.686813	1.14252	1.29979
			FRP1	0.773705	0.617995	0.584329	0.454202
			FRP2	0.418897	0.737183	0.301023	0.425903
			FRP3	0.564554	1.48976	0.913266	0.525886
			FTR1	0.569139	0.734357	0.650534	0.940643
			GAL1	2.76148	1.53676	1.59061	1.41634
			GAL4	1.706	0.910912	1.97854	1.9556
			GAP2	0.979285	1.39934	1.15497	1.28331
			GCA2	1.45203	0.041903	0.494667	1.71124
			GCN4	1.11044	2.17052	2.17466	2.40031
			GIS2	1.21773	0.847506	1.10852	1.04231
			GNP1	0.641327	0.667972	0.651068	0.837035
			GPD2	0.0860157	0.428533	0.305532	0.296315
			HAC1	0.659211	0.65741	0.558999	0.643745
			HAP2	0.251028	0.332391	0.392041	0.442458
			HAP3	0.0051815	0.0871889	0.0051815	0.192543
			HAP43	0.512197	1.01421	0.79789	0.890073
			HEM1	0.789544	1.78365	1.64802	2.0931
			HGT7	7.73725	3.34778	4.89857	8.35332
			HOG1	1.63975	0.852422	1.27387	1.18962
			HSP104	2.09855	1.08487	2.70386	3.49896
			HSP70	1.2039	0.995268	1.61691	1.74269
			HTA1	5.50268	0.636382	1.83653	1.7065
			HTA2	5.44214	0.751086	1.88484	1.90423
			HWP1	2.63317e-05	0.0810633	0.0680968	0.131401
			HYR1	0.0172219	0.0436736	0.038898	0.0837117
			IFD6	0.00410678	0.00410678	0.00410678	0.985753
			IHD1	0.00812143	0.566496	0.307625	0.375128
			INO4	1.87045	0.799938	0.708249	0.764828
			IRE1	2.73199	1.76763	2.41114	2.95162
			IRO1	1.11485	0.868823	0.901515	1.48302
			KIP4	0.129375	0.916228	0.450602	0.646337
			KRE1	0.102425	1.61429	0.675829	0.999269
			MAC1	1.10292	1.30317	0.892275	1.00426
			MAE1	0.970327	1.85239	2.92774	2.637
			MBF1	3.06685	1.6973	2.1708	2.30238
			MDM34	1.37252	1.17181	0.959827	1.13677
			MET28	0.895221	1.30716	1.35246	1.45556
			NDT80	0.466768	1.1031	0.855936	0.985685
			NPR1	2.18274	0.904252	1.50672	1.13054
			NRG1	1.03667	3.02078	2.13217	1.69402
			PCK1	0.776045	1.17666	0.635322	0.571784
			PES1	0.0066598	0.141908	0.172941	0.217208
			PFK2	4.72975	2.7194	5.36211	6.35872
			PGA13	0.015844	0.866719	0.00280428	1.38804
			PGA17	0.00307884	0.0616198	0.300894	0.100745
			PGA25	0.00515758	0.00515758	0.00515758	0.00515758
			PGA34	5.05496	0.415315	0.230943	0.134991
			PGA37	0.290169	0.574614	0.402902	0.419141
			PGA48	2.52485	0.756257	0.972438	0.88185
			PGA53	2.11698	0.280219	0.824277	0.402607
			PGA7	0.411766	0.619269	0.394757	0.394633
			PHO89	0.530239	0.926828	2.48249	0.783693
			PHR1	0.253559	0.55729	0.48594	0.599661
			PHR2	0.00366512	0.871973	1.01882	1.08764
			PIL1	1.58358	1.27718	1.80645	1.45565
			PIR1	2.49432	1.4688	2.33557	2.13578
			PLB5	0.828677	0.598297	0.855774	0.855353
			POL1	1.55833	1.40056	1.09605	1.18113
			PRA1	4.2729	5.92335	3.81414	4.66026
			RBR1	0.0207391	1.073	0.253572	0.154921
			RBR2	0.26505	0.078661	0.162812	0.17285
			RBT1	0.00260688	0.00260688	0.00260688	0.0563272
			RBT5	0.447671	0.776261	0.781434	0.559772
			RCT1	0.250075	0.674868	0.752862	1.14878
			RFG1	0.517707	2.22587	2.72222	2.95305
			RFX2	0.0379459	0.455837	0.333303	0.485366
			RHR2	0.0832123	0.711931	0.519726	0.517261
			RIM101	1.0077	1.24533	1.20441	1.3093
			RNR22	1.17757	0.737635	1.27062	2.02976
			ROB1	1.12953	2.16481	2.39271	3.36741
			RPN4	2.99947	2.53799	2.68231	2.63053
			RTA3	7.98914	0.186939	0.186939	0.186939
			SAP1	2.54802	0.052663	0.052663	0.052663
			SAP10	0.885642	0.806927	1.62304	0.997397
			SAP2	0.127752	0.127752	0.444088	0.127752
			SAP4	0.0117903	0.0117903	0.0356416	0.0117903
			SAP5	0.11246	0.0891511	0.00963088	0.0135683
			SAP6	0.00165834	0.00165834	0.00165834	0.00165834
			SAP9	0.518617	1.07055	0.870171	1.21111
			SCW11	3.64707	1.11453	1.9469	1.39735
			SCW4	0.00291371	0.00291371	0.168963	0.00291371
			SEF1	0.95188	0.927104	0.455342	0.47645
			SEF2	0.450382	0.987189	2.34838	4.90848
			SGA1	0.28754	0.833012	0.988563	1.27527
			SIN3	2.06271	0.8865	1.47086	1.31613
			SIT1	0.116272	1.74424	1.39282	0.793547
			SMC2	1.57687	0.199323	0.354327	0.509111
			SOD4	8.56787	2.23553	3.27137	3.62922
			SOD5	0.101055	0.880852	0.528069	1.06818
			SOD6	0.0958565	0.659727	0.27368	0.509356
			SOG2	1.20305	0.808044	0.970042	1.08806
			SSB1	1.34032	1.52186	1.91019	2.13309
			STF2	1.62283	1.00072	1.19512	1.3638
			STP2	2.32458	1.09662	1.22649	1.46284
			SUT1	1.10899	0.46683	1.05549	1.16514
			TEC1	0.0569148	2.13	0.628279	0.947792
			TPK1	0.234353	0.772162	0.740534	0.563826
			TPK2	2.18397	1.07156	1.83451	1.784
			TPS2	3.06791	1.17796	1.61313	1.87608
			TRR1	1.15284	0.650651	0.852818	0.717024
			TRX1	3.36223	1.40577	3.09935	2.86511
			TTR1	2.04771	1.46491	2.29025	1.84861
			TUP1	2.09346	1.03929	1.67462	1.88268
			TYE7	0.581872	2.73568	2.42626	1.90991
			UCF1	3.57456	1.33154	2.03093	1.91978
			UGA32	1.35041	0.885095	1.52037	1.58288
			UGP1	1.64067	0.961718	1.30161	1.28775
			UME6	0.00449857	0.285027	0.00449857	0.629535
			UPC2	1.69803	0.307255	0.872226	1.19538
			WH11	0.0617224	2.6023	2.74648	1.24057
			YHB1	1.51124	0.532725	0.560106	1.0766
			YWP1	112.858	76.7524	124.64	124.372
			ZAP1	1.87535	1.69975	2.75115	2.90195
			ZCF20	0.289597	0.682774	0.315869	0.307403
			ZCF3	0.364752	0.934222	0.659658	0.724292
			ZCF31	1.9374	1.63922	1.51878	1.85195
			ZCF34	2.8819	2.07041	2.52173	2.69747
			ZCF39	1.47937	1.17047	1.2079	1.64996
			ZCF7	0.0115451	0.225271	0.437179	0.579018
			ZRT1	0.887794	1.6621	1.32011	1.80347
			ZRT2	1.70295	1.23523	0.834945	1.40055
			orf19.1424	1.09097	0.507987	1.14582	1.02969
			orf19.1534	2.32309	1.79321	1.32992	1.0767
			orf19.1691	1.45565	0.0216647	1.64881	2.94481
			orf19.1862	0.537724	1.44622	1.57917	1.31397
			orf19.2125	0.769562	1.41885	0.853345	0.770591
			orf19.3615	1.52537	1.25256	0.95504	1.63552
			orf19.409	1.20943	1.66796	1.35432	1.63404
			orf19.411	0.556579	1.90973	2.30888	2.38498
			orf19.4174	1.55351	0.497683	0.950442	0.539256
			orf19.449	4.23687	1.05951	1.15988	1.4022
			orf19.4706	0.450479	0.788651	0.930943	1.52949
			orf19.5517	0.556679	1.89994	1.62387	1.44061
			orf19.5626	3.41784	2.21429	2.51795	3.02141
			orf19.5848	0.383114	0.40107	0.405652	0.353547
			orf19.6578	0.0934685	1.02494	0.928527	1.05303
			orf19.6660	0.32299	1.32522	1.90218	0.92145
			orf19.670.2	1.23104	1.04006	1.19357	0.82822
			ARP3	1.31193	0.577907	0.820663	0.81511
			CLN3	0.658616	1.28973	1.15595	1.45262
			CMK2	1.17516	0.777217	0.966957	1.07825
			YRA1	1.28577	0.546066	0.786678	0.750358
			orf19.3456	1.35992	1.48449	1.84743	2.21096
