# Supplementary material for: The role of the C. albicans transcriptional repressor NRG1 during filamentation and disseminated candidiasis is strain dependent
Source: mSphere. 2024 Feb 20;9(3):e00785-23. doi: 10.1128/msphere.00785-23 (PMC10964420; doi:10.1128/msphere.00785-23)
Supplement: Table S2 — In vivo expression data. [file msphere.00785-23-s0007.xlsx]

## Sheet: Read me
	Background subtracted values were used to generate the fold change data
	The resulting counts were first normalized to the highest toal counts from the biological replicates and then to the highest total counts for the samples
	downregulated genes were denoted "RED"
	upregulated genes were denoted "GREEN"
	Individual sheet information:
	vs SN250 : Clinical strains (Ref strain) comapred to the Laboratory strain SN250 under in vivo condition
	Ref vs SN250 : Fold change for all 188 genes in the Ref clinical strain compared with the SN250
	nrg1-78048_Ear : nrg1 mutant strain in 78048 background compared to the 78048 under in vivo condition
	nrg1-78042_Ear : nrg1 mutant strain in 78042 background compared to the 78042 under in vivo condition
	nrg1 vs Ref strain : Fold change for all 188 genes in the nrg1 mutant background compared with the Ref strain

## Sheet: vs SN250
Probe name	Counts after background subtractions													Normalize counts - WT						Normalize counts - 78042			Normalize counts - 78048				Avg individual replicates				Probe Name	Normalize to SN250-AVG				Probe Name	78042/SN250			78048/SN250
	WT_E1	WT_E2	WT_E3	WT_E4	WT_E5	WT_E6	78042.1	78042.2	78042.3	78048.1	78048.2	78048.3		WT_E1	WT_E2	WT_E3	WT_E4	WT_E5	WT_E6	78042.1	78042.2	78042.3	78048.1	78048.2	78048.3		Avg WT-E	Avg_78042	Avg_78048			SN250	78042	78048			FC	T-TEST	FDR	FC	T-TEST	FDR
ACE2	171.094	146.52	201.292	167.844	191.765	106.039	34.1222	13.5394	1	39.3102	33.1276	22.0934		186.906	177.066	201.292	186.264	253.157	255.536	34.1222	28.3257	1	100.204	33.1276	39.9909		210.037	21.1493	57.7742		ACE2	210.037	91.0158	148.506		ACE2	0.433332	5.90896e-05	0.000563321	0.707047	0.000524681	0.00344545
ACS1	1412.09	2601.52	1574.29	2954.84	1594.76	1414.04	2908.12	1963.54	2172.04	1567.31	1339.13	1130.09		1542.6	3143.87	1574.29	3279.13	2105.32	3407.61	2908.12	4107.91	5720.09	3995.18	1339.13	2045.56		2508.8	4245.37	2459.95		ACS1	2508.8	18269.9	6323.2		ACS1	7.28232	0.0523744	0.0412269	2.5204	0.948856	0.561151
ACS2	723.094	1369.52	731.292	1497.84	612.765	280.039	743.122	386.539	326.036	413.31	550.128	415.093		789.921	1655.03	731.292	1662.23	808.937	674.85	743.122	808.677	858.62	1053.55	550.128	751.352		1053.71	803.473	785.011		ACS2	1053.71	3457.74	2017.84		ACS2	3.28149	0.404788	0.206731	1.91498	0.396117	0.267318
ADH5	24870.1	12890.5	27998.3	14068.8	20733.8	14121	3997.12	1814.54	1970.04	5354.31	15187.1	8996.09		27168.5	15577.9	27998.3	15612.8	27371.5	34029.5	3997.12	3796.19	5188.12	13648.5	15187.1	16283.6		24626.4	4327.14	15039.8		ADH5	24626.4	18621.8	38659		ADH5	0.756171	0.00262033	0.00535296	1.56982	0.0694214	0.072041
AHR1	2491.09	1344.52	2530.29	1423.84	2911.76	1402.04	215.122	104.539	35.0358	440.31	1416.13	778.093		2721.31	1624.82	2530.29	1580.1	3843.95	3378.7	215.122	218.706	92.2673	1122.38	1416.13	1408.41		2613.2	175.365	1315.64		AHR1	2613.2	754.682	3381.79		AHR1	0.288797	0.00291921	0.00558991	1.29412	0.0500815	0.0573851
ALS1	4263.09	2930.52	4923.29	3157.84	5836.76	3520.04	1800.12	1094.54	963.036	993.31	1804.13	1343.09		4657.08	3541.46	4923.29	3504.4	7705.36	8482.75	1800.12	2289.88	2536.17	2532.01	1804.13	2431.11		5469.06	2208.72	2255.75		ALS1	5469.06	9505.21	5798.3		ALS1	1.738	0.0381368	0.0317684	1.0602	0.0403395	0.051597
ALS2	42.094	46.5205	41.2919	62.8437	30.7649	4.03852	49.1222	27.5394	3.03577	154.31	319.128	193.093		45.9842	56.2188	41.2919	69.7406	40.6141	9.73221	49.1222	57.615	7.99475	393.347	319.128	349.514		43.9303	38.244	353.996		ALS2	43.9303	164.583	909.931		ALS2	3.74645	0.72664	0.346365	20.7131	6.59286e-07	7.25215e-05
ALS3	10774.1	10238.5	10950.3	11292.8	8766.76	3759.04	913.122	407.539	148.036	2172.31	3752.13	2249.09		11769.8	12373	10950.3	12532.2	11573.4	9058.7	913.122	852.611	389.855	5537.36	3752.13	4071.04		11376.2	718.529	4453.51		ALS3	11376.2	3092.18	11447.5		ALS3	0.271811	2.36718e-06	0.000177203	1.00627	7.5614e-05	0.00103969
ALS4	4614.09	648.52	4714.29	781.844	978.765	1001.04	1415.12	716.539	657.036	377.31	1189.13	586.093		5040.52	783.721	4714.29	867.648	1292.11	2412.35	1415.12	1499.07	1730.31	961.788	1189.13	1060.88		2518.44	1548.17	1070.6		ALS4	2518.44	6662.52	2751.92		ALS4	2.6455	0.426365	0.216462	1.09271	0.247732	0.180467
ALS5	105.094	35.5205	114.292	21.8437	114.765	27.0385	3.12224	1	1	12.3102	37.1276	34.0934		114.807	42.9256	114.292	24.241	151.506	65.1587	1	1	1	31.3795	37.1276	61.7118		85.4883	1	43.4063		ALS5	85.4883	1	111.574		ALS5	0.0116975	0.023551	0.020905	1.30514	0.202547	0.153656
ALS6	1	1	1	1	1	1	1	1	1	1	1	1		1	1	1	1	1	1	1	1	1	1	1	1		1	1	1		ALS6	1	1	1		ALS6	1	1	0.456383	1	1	0.585106
ALS7	758.094	512.52	810.292	548.844	1489.76	922.039	168.122	80.5394	55.0358	68.3102	110.128	56.0934		828.155	619.368	810.292	609.077	1966.7	2221.97	168.122	168.496	144.938	174.127	110.128	101.534		1175.93	160.519	128.596		ALS7	1175.93	690.79	330.55		ALS7	0.587442	0.0508103	0.040366	0.281097	0.0456614	0.0540081
ALS9	56.094	76.5205	82.2919	86.8437	52.7649	6.03852	2.12224	1	0.0357699	33.3102	82.1276	27.0934		61.2781	92.4731	82.2919	96.3745	69.6572	14.5519	2.12224	2.09209	0.0942006	84.9098	82.1276	49.0413		69.4378	1.43618	72.0262		ALS9	69.4378	6.18058	185.14		ALS9	0.0890089	0.00678884	0.00939487	2.66627	0.897879	0.536776
AOX2	4342.09	2849.52	4840.29	3008.84	3898.76	1830.04	889.122	379.539	228.036	196.31	364.128	363.093		4743.38	3443.57	4840.29	3339.05	5146.93	4410.11	889.122	794.032	600.536	500.408	364.128	657.228		4320.56	761.23	507.254		AOX2	4320.56	3275.94	1303.87		AOX2	0.758223	0.000107136	0.000666906	0.301784	6.89292e-05	0.00103969
ARG1	140.094	142.52	139.292	170.844	93.7649	31.0385	52.1222	33.5394	24.0358	18.3102	38.1276	32.0934		153.041	172.232	139.292	189.593	123.783	74.798	52.1222	70.1676	63.2986	46.6738	38.1276	58.0917		142.123	61.8628	47.631		ARG1	142.123	266.226	122.433		ARG1	1.8732	0.0132675	0.0142294	0.861458	0.00615096	0.0164793
ARG81	135.094	167.52	142.292	175.844	316.765	112.039	116.122	61.5394	48.0358	47.3102	79.1276	45.0934		147.579	202.444	142.292	195.142	418.175	269.996	116.122	128.746	126.503	120.597	79.1276	81.6227		229.271	123.79	93.7823		ARG81	229.271	532.731	241.063		ARG81	2.32358	0.131888	0.0850826	1.05143	0.0665592	0.0697287
BCR1	778.094	557.52	929.292	566.844	1228.76	648.039	127.122	57.5394	45.0358	176.31	465.128	241.093		850.004	673.75	929.292	629.053	1622.15	1561.67	127.122	120.378	118.602	449.426	465.128	436.398		1044.32	122.034	450.317		BCR1	1044.32	525.172	1157.52		BCR1	0.502885	0.00975704	0.0115677	1.1084	0.0578868	0.0642674
BRG1	3437.09	1575.52	4080.29	1761.84	4078.76	2210.04	1002.12	398.539	293.036	351.31	877.128	593.093		3754.74	1903.98	4080.29	1955.2	5384.55	5325.85	1002.12	833.782	771.714	895.513	877.128	1073.55		3734.1	869.206	948.729		BRG1	3734.1	3740.62	2438.66		BRG1	1.00174	0.0172066	0.0165879	0.653079	0.0194077	0.0296507
CAP1	1603.09	1206.52	1642.29	1321.84	1829.76	928.039	871.122	375.539	252.036	352.31	1101.13	602.093		1751.25	1458.05	1642.29	1466.91	2415.55	2236.43	871.122	785.664	663.74	898.062	1101.13	1089.84		1828.41	773.509	1029.68		CAP1	1828.41	3328.78	2646.73		CAP1	1.82059	0.00355309	0.00622154	1.44756	0.0140608	0.0259402
CAT1	2842.09	1639.52	2983.29	1719.84	907.765	788.039	1324.12	1026.54	1127.04	586.31	926.128	645.093		3104.75	1981.32	2983.29	1908.59	1198.38	1899.05	1324.12	2147.62	2968.07	1494.54	926.128	1167.67		2179.23	2146.6	1196.11		CAT1	2179.23	9237.87	3074.55		CAT1	4.23905	0.953074	0.437293	1.41084	0.0645878	0.0689602
CDC10	337.094	691.52	382.292	773.844	224.765	99.0385	169.122	74.5394	41.0358	104.31	180.128	146.093		368.247	835.685	382.292	858.77	296.722	238.668	169.122	155.943	108.068	265.893	180.128	264.441		496.731	144.378	236.821		CDC10	496.731	621.329	608.736		CDC10	1.25084	0.0709954	0.0539063	1.22549	0.161961	0.129099
CDR1	1427.09	1467.52	1524.29	1710.84	1858.76	741.039	269.122	155.539	94.0358	237.31	571.128	319.093		1558.98	1773.46	1524.29	1898.6	2453.84	1785.79	269.122	325.403	247.645	604.919	571.128	577.585		1832.49	280.723	584.544		CDR1	1832.49	1208.09	1502.54		CDR1	0.65926	0.000116592	0.000666906	0.819944	0.000443688	0.00325371
CDR2	21.094	25.5205	15.2919	28.8437	1	1	1.12224	1.53941	1	1	1	1		23.0434	30.8408	15.2919	32.0092	1	1	1.12224	3.22059	1	1	1	1		17.1976	1.78095	1		CDR2	17.1976	7.66427	1		CDR2	0.44566	0.106611	0.0731776	0.0581477	0.0924544	0.0847498
CHT2	111.094	1230.52	111.292	1301.84	118.765	92.0385	157.122	106.539	54.0358	393.31	579.128	403.093		121.361	1487.05	111.292	1444.72	156.787	221.799	157.122	222.89	142.304	1002.57	579.128	729.631		590.501	174.106	770.444		CHT2	590.501	749.261	1980.39		CHT2	1.26886	0.339525	0.175489	3.35374	0.676897	0.427923
CHT3	298.094	186.52	318.292	190.844	254.765	151.039	168.122	81.5394	81.0358	67.3102	138.128	119.093		325.643	225.405	318.292	211.788	336.326	363.98	168.122	170.588	213.409	171.578	138.128	215.569		296.906	184.04	175.091		CHT3	296.906	792.013	450.064		CHT3	2.66756	0.0225041	0.0203248	1.51585	0.0192644	0.0296507
CIT1	2130.09	2954.52	2228.29	3167.84	2202.76	1362.04	1098.12	654.539	478.036	932.31	970.128	663.093		2326.95	3570.46	2228.29	3515.5	2907.96	3282.3	1098.12	1369.36	1258.91	2376.52	970.128	1200.25		2971.91	1242.13	1515.63		CIT1	2971.91	5345.5	3895.86		CIT1	1.79867	0.00179737	0.00403749	1.31089	0.0146276	0.0259402
CPH1	121.094	124.52	136.292	159.844	71.7649	15.0385	36.1222	13.5394	10.0358	19.3102	59.1276	24.0934		132.285	150.48	136.292	177.386	94.7399	36.2405	36.1222	28.3257	26.4294	49.2229	59.1276	43.611		121.237	30.2924	50.6538		CPH1	121.237	130.363	130.203		CPH1	1.07527	0.0182263	0.0171157	1.07395	0.0495293	0.0573851
CPH2	1306.09	1103.52	1407.29	1350.84	1844.76	872.039	1128.12	529.539	519.036	651.31	1987.13	899.093		1426.8	1333.58	1407.29	1499.09	2435.35	2101.48	1128.12	1107.85	1366.89	1660.23	1987.13	1627.43		1700.6	1200.95	1758.26		CPH2	1700.6	5168.28	4519.53		CPH2	3.0391	0.114837	0.0775827	2.65761	0.843976	0.512913
CRH11	609.094	1114.52	634.292	1133.84	888.765	409.039	156.122	114.539	74.0358	88.3102	118.128	109.093		665.385	1346.87	634.292	1258.28	1173.3	985.72	156.122	239.627	194.974	225.108	118.128	197.468		1010.64	196.908	180.235		CRH11	1010.64	847.391	463.285		CRH11	0.838469	0.00293177	0.00558991	0.458407	0.00266896	0.0108735
CSA1	2691.09	19588.5	2922.29	21704.8	3442.76	1865.04	3955.12	1657.54	1166.04	3437.31	10269.1	4661.09		2939.8	23672.2	2922.29	24086.9	4544.94	4494.45	3955.12	3467.73	3070.77	8761.93	10269.1	8436.95		10443.4	3497.87	9156		CSA1	10443.4	15053.1	23535.1		CSA1	1.44139	0.302216	0.16516	2.25358	0.842554	0.512913
CSH1	1409.09	4572.52	1657.29	4830.84	903.765	500.039	614.122	398.539	275.036	982.31	1205.13	1143.09		1539.32	5525.78	1657.29	5361.01	1193.1	1205.02	614.122	833.782	724.311	2503.97	1205.13	2069.09		2746.92	724.072	1926.06		CSH1	2746.92	3116.03	4950.86		CSH1	1.13437	0.150769	0.0944231	1.80233	0.541147	0.352226
DAK2	341.094	267.52	388.292	294.844	151.765	93.0385	301.122	152.539	190.036	109.31	214.128	185.093		372.617	323.292	388.292	327.202	200.351	224.208	301.122	319.127	500.462	278.639	214.128	335.034		305.994	373.57	275.933		DAK2	305.994	1607.66	709.274		DAK2	5.25388	0.313109	0.166862	2.31794	0.577733	0.371641
DDR48	7073.09	23028.5	7396.29	24984.8	6700.76	4604.04	2342.12	1584.54	1484.04	1074.31	1420.13	1287.09		7726.77	27829.4	7396.29	27726.8	8845.97	11095	2342.12	3315.01	3908.23	2738.49	1420.13	2329.74		15103.4	3188.45	2162.79		DDR48	15103.4	13721.5	5559.34		DDR48	0.908503	0.0842746	0.0607627	0.368086	0.0651987	0.0689602
DFG5	269.094	632.52	279.292	644.844	275.765	94.0385	169.122	112.539	81.0358	90.3102	193.128	116.093		293.963	764.385	279.292	715.613	364.049	226.618	169.122	235.443	213.409	230.207	193.128	210.138		440.653	205.991	211.157		DFG5	440.653	886.481	542.77		DFG5	2.01174	0.142177	0.0907214	1.23174	0.14887	0.120745
ECE1	179799	114509	193992	122733	151346	73162	10500.1	3763.54	1019.04	4102.31	13061.1	6039.09		196416	138381	193992	136202	199798	176309	10500.1	7873.68	2683.65	10457.1	13061.1	10931.2		173516	7019.15	11483.1		ECE1	173516	30206.8	29516.9		ECE1	0.174086	2.99804e-05	0.00042872	0.17011	3.50617e-05	0.000771357
ECM331	1322.09	1807.52	1346.29	1962.84	1303.76	819.039	215.122	134.539	40.0358	148.31	284.128	229.093		1444.28	2184.34	1346.29	2178.26	1721.16	1973.76	215.122	281.469	105.435	378.052	284.128	414.677		1808.01	200.675	358.952		ECM331	1808.01	863.604	922.67		ECM331	0.477653	0.000159983	0.000857909	0.510323	0.000295288	0.00249859
EFG1	664.094	1408.52	718.292	1477.84	1156.76	438.039	217.122	99.5394	81.0358	175.31	404.128	224.093		725.468	1702.16	718.292	1640.03	1527.1	1055.61	217.122	208.246	213.409	446.877	404.128	405.627		1228.11	212.926	418.877		EFG1	1228.11	916.323	1076.7		EFG1	0.746125	0.00717058	0.00961305	0.876717	0.0203017	0.0301328
ELF1	125.094	103.52	156.292	124.844	112.765	36.0385	120.122	54.5394	41.0358	22.3102	94.1276	40.0934		136.655	125.102	156.292	138.545	148.866	86.8473	120.122	114.102	108.068	56.8701	94.1276	72.5723		132.051	114.097	74.5233		ELF1	132.051	491.017	191.559		ELF1	3.71838	0.266665	0.14857	1.45064	0.0096404	0.0213619
ENA2	1303.09	1418.52	1430.29	1582.84	1605.76	982.039	525.122	251.539	176.036	360.31	1025.13	587.093		1423.52	1714.25	1430.29	1756.55	2119.84	2366.56	525.122	526.244	463.593	918.454	1025.13	1062.69		1801.84	504.986	1002.09		ENA2	1801.84	2173.2	2575.82		ENA2	1.2061	0.000702331	0.00273909	1.42955	0.00970994	0.0213619
ENA21	2159.09	3905.52	2424.29	4270.84	2266.76	1050.04	720.122	330.539	363.036	576.31	972.128	655.093		2358.63	4719.72	2424.29	4739.55	2992.45	2530.43	720.122	691.52	956.06	1469.05	972.128	1185.77		3294.18	789.234	1208.98		ENA21	3294.18	3396.46	3107.64		ENA21	1.03105	0.00780956	0.0100023	0.943371	0.0186331	0.0292805
FAV2	166.094	116.52	170.292	93.8437	125.765	26.0385	48.1222	51.5394	3.03577	23.3102	33.1276	55.0934		181.444	140.812	170.292	104.143	166.028	62.7488	48.1222	107.825	7.99475	59.4192	33.1276	99.7235		137.578	54.6474	64.0901		FAV2	137.578	235.174	164.741		FAV2	1.70939	0.0418361	0.0341861	1.19743	0.0452803	0.0540081
FBP1	1521.09	1090.52	1716.29	1217.84	924.765	399.039	1296.12	717.539	675.036	525.31	611.128	557.093		1661.67	1317.87	1716.29	1351.5	1220.82	961.621	1296.12	1501.16	1777.72	1339.05	611.128	1008.38		1371.63	1525	986.187		FBP1	1371.63	6562.82	2534.95		FBP1	4.78469	0.449714	0.226973	1.84813	0.119766	0.104558
FDH1	1346.09	2555.52	1463.29	2957.84	1938.76	1222.04	2466.12	1500.54	1383.04	866.31	864.128	873.093		1470.5	3088.28	1463.29	3282.45	2559.45	2944.92	2466.12	3139.27	3642.25	2208.28	864.128	1580.37		2468.15	3082.55	1550.93		FDH1	2468.15	13265.7	3986.58		FDH1	5.37475	0.287289	0.159028	1.61521	0.137643	0.115544
FGR15	62.094	55.5205	50.2919	56.8437	47.7649	1	35.1222	10.5394	17.0358	8.31018	18.1276	21.0934		67.8326	67.0951	50.2919	63.0821	63.0565	1	35.1222	22.0494	44.864	21.1832	18.1276	38.1808		52.0597	34.0119	25.8305		FGR15	52.0597	146.37	66.3961		FGR15	2.81157	0.296845	0.163264	1.27538	0.144046	0.118247
FKH2	133.094	63.5205	115.292	92.8437	53.7649	24.0385	17.1222	12.5394	1	1	6.12755	10.0934		145.394	76.7629	115.292	103.033	70.9773	57.9291	17.1222	26.2336	1	1	6.12755	18.2699		94.8981	14.7853	8.46583		FKH2	94.8981	63.6283	21.761		FKH2	0.670491	0.00521463	0.00784939	0.229309	0.00324295	0.0123009
FRP1	1156.09	4330.52	1321.29	4775.84	3064.76	1018.04	2452.12	1032.54	622.036	1461.31	5930.13	2678.09		1262.94	5233.33	1321.29	5299.97	4045.93	2453.32	2452.12	2160.17	1638.14	3724.98	5930.13	4847.56		3269.46	2083.48	4834.22		FRP1	3269.46	8966.22	12426.1		FRP1	2.74241	0.322859	0.169218	3.80067	0.226536	0.167242
FRP2	493.094	2073.52	501.292	2195.84	504.765	275.039	264.122	129.539	95.0358	478.31	969.128	494.093		538.665	2505.8	501.292	2436.83	666.362	662.8	264.122	271.009	250.278	1219.24	969.128	894.348		1218.62	261.803	1027.57		FRP2	1218.62	1126.67	2641.33		FRP2	0.924539	0.143801	0.0907214	2.16747	0.753493	0.470379
FRP3	1190.09	1491.52	1242.29	1489.84	1033.76	866.039	2278.12	1848.54	1865.04	717.31	715.128	561.093		1300.08	1802.47	1242.29	1653.35	1364.72	2087.02	2278.12	3867.32	4911.6	1828.47	715.128	1015.62		1574.99	3685.68	1186.41		FRP3	1574.99	15861.3	3049.6		FRP3	10.0707	0.00578029	0.00840592	1.93627	0.228505	0.16757
FTR1	5565.09	9311.52	6044.29	10192.8	8183.76	3451.04	3000.12	1203.54	682.036	1179.31	3928.13	1891.09		6079.41	11252.7	6044.29	11311.5	10803.7	8316.47	3000.12	2517.92	1796.15	3006.14	3928.13	3423.03		8968.02	2438.06	3452.43		FTR1	8968.02	10492.2	8874.31		FTR1	1.16995	0.0035221	0.00622154	0.989551	0.00808901	0.0197731
GAL1	7377.09	3094.52	7823.29	3351.84	6504.76	3427.04	1583.12	550.539	440.036	857.31	1840.13	1364.09		8058.87	3739.65	7823.29	3719.69	8587.22	8258.63	1583.12	1151.78	1158.84	2185.34	1840.13	2469.12		6697.89	1297.91	2164.86		GAL1	6697.89	5585.56	5564.67		GAL1	0.833927	0.00591386	0.00845682	0.83081	0.0137202	0.0259402
GAL4	758.094	744.52	821.292	850.844	616.765	438.039	330.122	144.539	158.036	107.31	230.128	130.093		828.155	899.734	821.292	944.22	814.218	1055.61	330.122	302.39	416.19	273.541	230.128	235.479		893.871	349.567	246.383		GAL4	893.871	1504.36	633.315		GAL4	1.68297	4.40098e-05	0.000486938	0.708508	9.3793e-06	0.000343908
GAP2	327.094	1032.52	398.292	1134.84	542.765	528.039	627.122	641.539	678.036	181.31	242.128	196.093		357.323	1247.78	398.292	1259.39	716.527	1272.49	627.122	1342.16	1785.62	462.172	242.128	354.945		875.3	1251.63	353.081		GAP2	875.3	5386.39	907.579		GAP2	6.15377	0.309045	0.166489	1.03688	0.0902172	0.0841008
GCA2	1561.09	385.52	1629.29	395.844	417.765	326.039	89.1222	40.5394	36.0358	104.31	201.128	133.093		1705.37	465.892	1629.29	439.286	551.509	785.702	89.1222	84.8123	94.9008	265.893	201.128	240.91		929.508	89.6118	235.977		GCA2	929.508	385.643	606.568		GCA2	0.414889	0.0472685	0.0382607	0.652568	0.0878055	0.0832639
GCN4	2526.09	2770.52	2607.29	2791.84	2439.76	1283.04	1007.12	494.539	432.036	453.31	1006.13	574.093		2759.55	3348.11	2607.29	3098.24	3220.84	3091.92	1007.12	1034.62	1137.77	1155.52	1006.13	1039.15		3020.99	1059.84	1066.93		GCN4	3020.99	4561	2742.5		GCN4	1.50977	8.44063e-06	0.000181052	0.907815	8.85008e-06	0.000343908
GIS2	748.094	361.52	825.292	384.844	539.765	273.039	431.122	277.539	193.036	140.31	246.128	196.093		817.231	436.888	825.292	427.079	712.567	657.981	431.122	580.639	508.363	357.66	246.128	354.945		646.173	506.708	319.577		GIS2	646.173	2180.61	821.459		GIS2	3.37465	0.244726	0.139056	1.27127	0.0199083	0.0299989
GNP1	12312.1	6378.52	14128.3	6951.84	9610.76	5358.04	2251.12	1031.54	993.036	2038.31	5267.13	2802.09		13449.9	7708.28	14128.3	7714.78	12687.6	12912	2251.12	2158.08	2615.18	5195.79	5267.13	5072.01		11433.5	2341.46	5178.31		GNP1	11433.5	10076.4	13310.6		GNP1	0.881309	0.0012622	0.00358182	1.16418	0.0090122	0.0210924
GPD2	399.094	176.52	467.292	177.844	499.765	246.039	41.1222	28.5394	28.0358	41.3102	60.1276	100.093		435.977	213.321	467.292	197.361	659.761	592.915	41.1222	59.7071	73.8326	105.302	60.1276	181.177		427.771	58.2207	115.536		GPD2	427.771	250.552	296.979		GPD2	0.585715	0.0142891	0.0147711	0.694247	0.0312985	0.0435801
HAC1	605.094	740.52	593.292	826.844	645.765	237.039	260.122	148.539	108.036	132.31	197.128	162.093		661.015	894.901	593.292	917.586	852.502	571.226	260.122	310.758	284.514	337.267	197.128	293.402		748.42	285.132	275.932		HAC1	748.42	1227.06	709.271		HAC1	1.63953	0.00175857	0.00403749	0.947691	0.00191185	0.00841213
HAP2	184.094	324.52	189.292	393.844	468.765	171.039	193.122	88.5394	66.0358	105.31	325.128	168.093		201.108	392.175	189.292	437.066	618.837	412.176	193.122	185.233	173.906	268.443	325.128	304.262		375.109	184.087	299.278		HAP2	375.109	792.216	769.279		HAP2	2.11196	0.0877792	0.0627621	2.05081	0.459365	0.304398
HAP3	29.094	56.5205	26.2919	66.8437	41.7649	8.03852	10.1222	1	1	2.31018	1	2.09344		31.7828	68.3036	26.2919	74.1796	55.1356	19.3716	1	1	1	5.8888	1	3.78929		45.8442	1	3.55936		HAP3	45.8442	4.30349	9.14917		HAP3	0.093872	0.014164	0.0147711	0.199571	0.0185179	0.0292805
HAP43	229.094	357.52	307.292	379.844	501.765	228.039	332.122	195.539	98.0358	130.31	233.128	115.093		250.266	432.055	307.292	421.53	662.401	549.538	332.122	409.087	258.179	332.169	233.128	208.328		437.18	333.129	257.875		HAP43	437.18	1433.62	662.856		HAP43	3.27924	0.310469	0.166489	1.51621	0.0984629	0.0887781
HEM1	161.094	115.52	159.292	152.844	187.765	45.0385	159.122	95.5394	91.0358	59.3102	75.1276	71.0934		175.982	139.604	159.292	169.618	247.877	108.536	159.122	199.877	239.744	151.186	75.1276	128.685		166.818	199.581	118.333		HEM1	166.818	858.895	304.168		HEM1	5.1487	0.336338	0.174896	1.82336	0.167884	0.131909
HGT7	10475.1	3268.52	10598.3	3506.84	8920.76	4072.04	2133.12	819.539	658.036	3011.31	7201.13	3900.09		11443.2	3949.93	10598.3	3891.71	11776.7	9812.98	2133.12	1714.55	1732.95	7676.03	7201.13	7059.48		8578.79	1860.21	7312.21		HGT7	8578.79	8005.38	18795.7		HGT7	0.933159	0.0183525	0.0171157	2.19095	0.582495	0.372526
HOG1	211.094	396.52	234.292	434.844	172.765	74.0385	170.122	97.5394	89.0358	47.3102	105.128	91.0934		230.603	479.185	234.292	482.566	228.074	178.421	170.122	204.062	234.477	120.597	105.128	164.886		305.524	202.887	130.204		HOG1	305.524	873.121	334.682		HOG1	2.85779	0.25605	0.143589	1.09544	0.0723325	0.0732927
HSP104	8048.09	2518.52	9155.29	2670.84	4472.76	3800.04	5090.12	1824.54	1462.04	2470.31	5710.13	2371.09		8791.88	3043.57	9155.29	2963.96	5904.69	9157.51	5090.12	3817.11	3850.29	6296.98	5710.13	4291.87		6502.82	4252.51	5432.99		HSP104	6502.82	18300.6	13965.3		HSP104	2.81426	0.250761	0.141548	2.14757	0.574808	0.371641
HSP70	10830.1	6390.52	12551.3	7130.84	4478.76	3663.04	7143.12	3113.54	2544.04	1834.31	4204.13	2031.09		11831	7722.78	12551.3	7913.42	5912.61	8827.36	7143.12	6513.82	6699.76	4675.78	4204.13	3676.44		9126.41	6785.57	4185.45		HSP70	9126.41	29201.6	10758.5		HSP70	3.19968	0.171803	0.104544	1.17883	0.0150925	0.0259402
HTA1	4114.09	4302.52	4320.29	4824.84	4038.76	2070.04	1631.12	714.539	579.036	949.31	2127.13	1322.09		4494.31	5199.49	4320.29	5354.35	5331.75	4988.47	1631.12	1494.88	1524.9	2419.85	2127.13	2393.09		4948.11	1550.3	2313.36		HTA1	4948.11	6671.7	5946.38		HTA1	1.34833	4.13061e-06	0.000177203	1.20175	2.58599e-05	0.000711147
HTA2	1216.09	1544.52	1394.29	1625.84	1288.76	715.039	977.122	455.539	325.036	496.31	842.128	658.093		1328.48	1866.51	1394.29	1804.27	1701.35	1723.13	977.122	953.031	855.987	1265.13	842.128	1191.2		1636.34	928.713	1099.49		HTA2	1636.34	3996.71	2826.18		HTA2	2.44246	0.00118871	0.00351695	1.72713	0.0113924	0.0240992
HWP1	39715.1	43402.5	42031.3	48826.8	25640.8	14473	1684.12	607.539	333.036	2117.31	6642.13	2973.09		43385.5	52450.9	42031.3	54185.4	33849.5	34877.8	1684.12	1271.03	877.055	5397.16	6642.13	5381.54		43463.4	1277.4	5806.94		HWP1	43463.4	5497.28	14926.5		HWP1	0.126481	7.36726e-05	0.000632111	0.343426	0.000152622	0.00171855
HYR1	6385.09	18549.5	7065.29	20574.8	3514.76	1656.04	667.122	257.539	94.0358	353.31	1325.13	526.093		6975.19	22416.6	7065.29	22832.8	4639.99	3990.8	667.122	538.797	247.645	900.611	1325.13	952.271		11320.1	484.521	1059.34		HYR1	11320.1	2085.13	2722.97		HYR1	0.184197	0.0795175	0.0583128	0.240543	0.0933538	0.0848671
IFD6	512.094	605.52	538.292	666.844	140.765	100.039	1	1	1	8.31018	51.1276	21.0934		559.42	731.756	538.292	740.027	185.83	241.077	1	1	1	21.1832	51.1276	38.1808		499.401	1	36.8305		IFD6	499.401	1	94.6711		IFD6	0.0020024	0.00984197	0.0115677	0.189569	0.0139358	0.0259402
IHD1	4548.09	8534.52	5150.29	9013.84	5327.76	1973.04	1375.12	649.539	412.036	1660.31	3036.13	1568.09		4968.42	10313.8	5150.29	10003.1	7033.41	4754.72	1375.12	1358.9	1085.1	4232.24	3036.13	2838.37		7037.28	1273.04	3368.91		IHD1	7037.28	5478.51	8659.63		IHD1	0.778499	0.00693392	0.00944334	1.23054	0.0500674	0.0573851
INO4	95.094	168.52	82.2919	192.844	112.765	40.0385	47.1222	30.5394	20.0358	20.3102	24.1276	32.0934		103.882	203.653	82.2919	214.008	148.866	96.4866	47.1222	63.8913	52.7645	51.772	24.1276	58.0917		141.531	54.5927	44.6637		INO4	141.531	234.939	114.806		INO4	1.65998	0.0380771	0.0317684	0.811171	0.026582	0.0374874
IRE1	211.094	318.52	214.292	347.844	340.765	184.039	148.122	57.5394	71.0358	62.3102	135.128	61.0934		230.603	384.924	214.292	386.018	449.858	443.504	148.122	120.378	187.074	158.833	135.128	110.584		351.533	151.858	134.848		IRE1	351.533	653.519	346.621		IRE1	1.85905	0.0160769	0.0159437	0.986025	0.0106134	0.0228917
IRO1	431.094	610.52	545.292	673.844	578.765	274.039	134.122	83.5394	29.0358	187.31	394.128	219.093		470.935	737.799	545.292	747.795	764.052	660.391	134.122	174.772	76.4662	477.466	394.128	396.577		654.377	128.454	422.723		IRO1	654.377	552.798	1086.59		IRO1	0.84477	0.000204592	0.00103259	1.6605	0.0171406	0.0277274
KIP4	996.094	1533.52	1092.29	1671.84	812.765	456.039	365.122	147.539	64.0358	168.31	470.128	267.093		1088.15	1853.22	1092.29	1855.32	1072.97	1098.98	365.122	308.666	168.639	429.034	470.128	483.46		1343.49	280.809	460.874		KIP4	1343.49	1208.46	1184.65		KIP4	0.899493	0.00302324	0.00563901	0.881775	0.00737684	0.0184421
KRE1	449.094	550.52	460.292	640.844	750.765	350.039	181.122	102.539	62.0358	199.31	378.128	187.093		490.598	665.29	460.292	711.174	991.117	843.539	181.122	214.522	163.372	508.055	378.128	338.654		693.668	186.339	408.279		KRE1	693.668	801.907	1049.46		KRE1	1.15604	0.00428846	0.00721471	1.51292	0.0584249	0.0642674
MAC1	87.094	194.52	85.2919	224.844	72.7649	23.0385	43.1222	14.5394	8.03577	13.3102	8.12755	10.0934		95.143	235.073	85.2919	249.519	96.0601	55.5193	43.1222	30.4178	21.1623	33.9285	8.12755	18.2699		136.101	31.5675	20.1087		MAC1	136.101	135.85	51.6884		MAC1	0.998156	0.0757482	0.0565588	0.379779	0.0543275	0.0612302
MAE1	751.094	1056.52	893.292	1219.84	526.765	285.039	312.122	138.539	106.036	93.3102	144.128	113.093		820.508	1276.78	893.292	1353.72	695.405	686.899	312.122	289.838	279.247	237.854	144.128	204.708		954.433	293.736	195.563		MAE1	954.433	1264.09	502.686		MAE1	1.32444	0.00675495	0.00939487	0.526685	0.00339937	0.0124644
MBF1	1739.09	1864.52	2072.29	2030.84	1920.76	1033.04	1150.12	537.539	370.036	671.31	1641.13	936.093		1899.82	2253.23	2072.29	2253.72	2535.68	2489.46	1150.12	1124.58	974.495	1711.21	1641.13	1694.4		2250.7	1083.07	1682.25		MBF1	2250.7	4660.96	4324.14		MBF1	2.07089	0.00010438	0.000666906	1.92124	0.00582114	0.0164793
MDM34	10184.1	6119.52	10903.3	6895.84	10397.8	5753.04	2557.12	1065.54	808.036	1875.31	5522.13	2956.09		11125.3	7395.29	10903.3	7652.63	13726.5	13863.9	2557.12	2229.21	2127.97	4780.29	5522.13	5350.76		10777.8	2304.77	5217.73		MDM34	10777.8	9918.54	13411.9		MDM34	0.920273	0.00150678	0.0038024	1.2444	0.0132123	0.0259402
MET28	612.094	560.52	627.292	608.844	513.765	205.039	410.122	217.539	195.036	159.31	365.128	244.093		668.662	677.375	627.292	675.662	678.243	494.111	410.122	455.113	513.63	406.092	365.128	441.829		636.891	459.622	404.349		MET28	636.891	1977.98	1039.36		MET28	3.10567	0.00741931	0.00979349	1.63193	0.00142411	0.00712054
NDT80	604.094	555.52	717.292	583.844	841.765	278.039	245.122	126.539	135.036	135.31	281.128	136.093		659.923	671.333	717.292	647.918	1111.25	670.03	245.122	264.732	355.619	344.915	281.128	246.34		746.291	288.491	290.794		NDT80	746.291	1241.52	747.472		NDT80	1.66358	0.00424246	0.00721471	1.00158	0.00422598	0.0145268
NPR1	163.094	138.52	187.292	141.844	215.765	88.0385	83.1222	41.5394	33.0358	32.3102	82.1276	55.0934		178.167	167.399	187.292	157.411	284.841	212.159	83.1222	86.9044	87.0002	82.3608	82.1276	99.7235		197.878	85.6756	88.0706		NPR1	197.878	368.704	226.381		NPR1	1.86329	0.00498538	0.00784014	1.14405	0.00581765	0.0164793
NRG1	1078.09	441.52	1194.29	482.844	2343.76	956.039	339.122	178.539	158.036	428.31	1038.13	572.093		1177.73	533.566	1194.29	535.834	3094.1	2303.91	339.122	373.521	416.19	1091.79	1038.13	1035.53		1473.24	376.278	1055.15		NRG1	1473.24	1619.31	2712.22		NRG1	1.09915	0.116265	0.0779342	1.84099	0.516573	0.338233
PCK1	18953.1	11821.5	20346.3	12848.8	14040.8	6109.04	4576.12	2484.54	2675.04	2098.31	3096.13	2106.09		20704.7	14286	20346.3	14259	18535.8	14721.8	4576.12	5197.89	7044.75	5348.73	3096.13	3812.2		17142.3	5606.25	4085.68		PCK1	17142.3	24126.4	10502.1		PCK1	1.40742	0.00050463	0.00206177	0.612641	0.000227758	0.00208778
PES1	1.09399	1	4.29192	7.84374	3.76489	1	3.12224	1	1	1	1	1.09344		1	1.20848	4.29192	8.70456	4.9702	1	1	1	1	1	1	1		3.52919	1	1		PES1	3.52919	1	1		PES1	0.283351	0.212613	0.124947	0.283351	0.212613	0.158024
PFK2	2216.09	1424.52	2526.29	1551.84	3072.76	1403.04	904.122	341.539	258.036	839.31	2386.13	1134.09		2420.9	1721.5	2526.29	1722.15	4056.49	3381.11	904.122	714.533	679.541	2139.46	2386.13	2052.8		2638.07	766.065	2192.79		PFK2	2638.07	3296.75	5636.47		PFK2	1.24968	0.0119959	0.013528	2.13659	0.451264	0.300843
PGA13	1301.09	5552.52	1436.29	5929.84	1844.76	1050.04	491.122	260.539	115.036	455.31	983.128	567.093		1421.34	6710.08	1436.29	6580.62	2435.35	2530.43	491.122	545.073	302.949	1160.62	983.128	1026.48		3519.02	446.381	1056.74		PGA13	3519.02	1921	2716.31		PGA13	0.545889	0.0758073	0.0565588	0.771893	0.139004	0.115544
PGA17	4.09399	46.5205	18.2919	60.8437	90.7649	33.0385	228.122	148.539	170.036	37.3102	12.1276	26.0934		4.47234	56.2188	18.2919	67.5211	119.823	79.6177	228.122	310.758	447.792	95.1061	12.1276	47.2312		57.6574	328.891	51.4883		PGA17	57.6574	1415.38	132.348		PGA17	24.548	0.000860507	0.00281433	2.29542	0.841017	0.512913
PGA25	8.09399	32.5205	9.29192	39.8437	67.7649	38.0385	79.1222	72.5394	96.0358	12.3102	2.12755	3.09344		8.84201	39.3002	9.29192	44.2164	89.4594	91.667	79.1222	151.759	252.912	31.3795	2.12755	5.59937		47.1295	161.264	13.0355		PGA25	47.1295	693.999	33.507		PGA25	14.7254	0.0236339	0.020905	0.710957	0.177844	0.136803
PGA34	795.094	786.52	847.292	863.844	1013.76	458.039	360.122	153.539	178.036	161.31	334.128	151.093		868.575	950.49	847.292	958.647	1338.31	1103.8	360.122	321.219	468.86	411.19	334.128	273.491		1011.19	383.4	339.603		PGA34	1011.19	1649.96	872.933		PGA34	1.6317	0.000885628	0.00281433	0.863276	0.000573901	0.00350717
PGA37	86.094	160.52	112.292	178.844	149.765	34.0385	119.122	68.5394	48.0358	26.3102	79.1276	24.0934		94.0506	193.985	112.292	198.471	197.711	82.0276	119.122	143.391	126.503	67.0664	79.1276	43.611		146.423	129.672	63.2683		PGA37	146.423	558.042	162.628		PGA37	3.81117	0.635068	0.307847	1.11068	0.0449982	0.0540081
PGA48	5280.09	2991.52	5297.29	3195.84	4568.76	3080.04	1155.12	410.539	313.036	839.31	2785.13	1305.09		5768.07	3615.18	5297.29	3546.57	6031.42	7422.42	1155.12	858.887	824.385	2139.46	2785.13	2362.32		5280.16	946.131	2428.97		PGA48	5280.16	4071.66	6243.55		PGA48	0.771125	0.00188228	0.00403749	1.18246	0.0158889	0.0268889
PGA53	200.094	373.52	241.292	479.844	90.7649	56.0385	128.122	98.5394	71.0358	13.3102	23.1276	20.0934		218.586	451.39	241.292	532.505	119.823	135.044	128.122	206.154	187.074	33.9285	23.1276	36.3707		283.107	173.783	31.1423		PGA53	283.107	747.874	80.0497		PGA53	2.64167	0.323447	0.169218	0.282755	0.0425296	0.053162
PGA7	1374.09	6978.52	1615.29	7515.84	3021.76	1477.04	2150.12	964.539	668.036	1222.31	3201.13	1570.09		1501.08	8433.37	1615.29	8340.68	3989.16	3559.43	2150.12	2017.91	1759.28	3115.75	3201.13	2841.99		4573.17	1975.77	3052.96		PGA7	4573.17	8502.7	7847.48		PGA7	1.85926	0.206486	0.123031	1.71598	0.441963	0.296438
PHO89	846.094	1782.52	903.292	1989.84	924.765	654.039	352.122	216.539	133.036	148.31	396.128	204.093		924.288	2154.13	903.292	2208.22	1220.82	1576.13	352.122	453.021	350.352	378.052	396.128	369.425		1497.81	385.165	381.202		PHO89	1497.81	1657.55	979.861		PHO89	1.10665	0.0153642	0.0155088	0.654194	0.0149953	0.0259402
PHR1	3664.09	7632.52	4072.29	8429.84	3667.76	1892.04	1000.12	589.539	419.036	950.31	1769.13	1010.09		4002.72	9223.71	4072.29	9354.98	4841.97	4559.52	1000.12	1233.37	1103.54	2422.4	1769.13	1828.35		6009.2	1112.34	2006.63		PHR1	6009.2	4786.96	5157.94		PHR1	0.796604	0.0150782	0.0154013	0.85834	0.0351249	0.046551
PHR2	737.094	988.52	851.292	1084.84	996.765	367.039	621.122	365.539	364.036	329.31	477.128	365.093		805.214	1194.6	851.292	1203.9	1315.87	884.506	621.122	764.743	958.694	839.433	477.128	660.848		1042.56	781.52	659.136		PHR2	1042.56	3363.26	1694.28		PHR2	3.22595	0.117292	0.0780126	1.62511	0.0360669	0.0472305
PIL1	5738.09	7381.52	6175.29	7946.84	2253.76	1895.04	3720.12	2007.54	1610.04	1349.31	2297.13	1840.09		6268.39	8920.38	6175.29	8818.98	2975.29	4566.75	3720.12	4199.96	4240.05	3439.48	2297.13	3330.72		6287.52	4053.38	3022.44		PIL1	6287.52	17443.7	7769.04		PIL1	2.77433	0.154642	0.0961472	1.23563	0.0545506	0.0612302
PIR1	7471.09	1993.52	8155.29	2080.84	3470.76	2936.04	1274.12	654.539	500.036	783.31	1921.13	1508.09		8161.55	2409.12	8155.29	2309.21	4581.91	7075.4	1274.12	1369.36	1316.85	1996.71	1921.13	2729.77		5448.75	1320.11	2215.87		PIR1	5448.75	5681.08	5695.79		PIR1	1.04264	0.0390398	0.0322078	1.04534	0.089058	0.0837298
PLB5	231.094	408.52	263.292	427.844	371.765	129.039	131.122	78.5394	41.0358	114.31	264.128	183.093		252.451	493.687	263.292	474.798	490.783	310.963	131.122	164.312	108.068	291.384	264.128	331.414		380.996	134.501	295.642		PLB5	380.996	578.822	759.933		PLB5	1.51924	0.0103325	0.0119801	1.9946	0.270083	0.192988
POL1	61.094	130.52	70.2919	119.844	49.7649	24.0385	71.1222	47.5394	34.0358	22.3102	48.1276	24.0934		66.7401	157.731	70.2919	132.996	65.6968	57.9291	71.1222	99.4569	89.6337	56.8701	48.1276	43.611		91.8975	86.7376	49.5362		POL1	91.8975	373.274	127.331		POL1	4.06186	0.847639	0.395258	1.38557	0.139703	0.115544
PRA1	2050.09	23608.5	2497.29	26134.8	1580.76	1155.04	234.122	88.5394	49.0358	844.31	987.128	732.093		2239.56	28530.3	2497.29	29003	2086.84	2783.46	234.122	185.233	129.136	2152.2	987.128	1325.15		11190.1	182.831	1488.16		PRA1	11190.1	786.808	3825.24		PRA1	0.070313	0.218259	0.126532	0.341842	0.272211	0.193182
RBR1	90.094	84.5205	129.292	73.8437	162.765	40.0385	83.1222	74.5394	29.0358	20.3102	28.1276	80.0934		98.4203	102.141	129.292	81.9478	214.873	96.4866	83.1222	155.943	76.4662	51.772	28.1276	144.975		120.527	105.177	74.9583		RBR1	120.527	452.629	192.677		RBR1	3.75542	0.661172	0.3187	1.59862	0.261663	0.189362
RBR2	57.094	116.52	50.2919	147.844	156.765	116.039	54.1222	49.5394	62.0358	14.3102	0.127551	8.09344		62.3705	140.812	50.2919	164.069	206.952	279.635	54.1222	103.641	163.372	36.4776	0.127551	14.6498		150.688	107.045	17.085		RBR2	150.688	460.667	43.9161		RBR2	3.05709	0.461456	0.231537	0.291437	0.0384496	0.0497584
RBT1	42.094	25.5205	58.2919	32.8437	22.7649	6.03852	1	1	1	1	1	0.0934392		45.9842	30.8408	58.2919	36.4482	30.0529	14.5519	1	1	1	1	1	1		36.0283	1	1		RBT1	36.0283	1	1		RBT1	0.0277559	0.00576118	0.00840592	0.0277559	0.00576118	0.0164793
RBT5	6645.09	37538.5	7578.29	39023.8	13588.8	7244.04	8121.12	4116.54	3184.04	5300.31	12722.1	5412.09		7259.22	45364.4	7578.29	43306.6	17939.1	17457	8121.12	8612.19	8385.21	13510.8	12722.1	9796.32		23150.8	8372.84	12009.8		RBT5	23150.8	36032.4	30870.5		RBT5	1.55642	0.190376	0.11503	1.33346	0.311714	0.215651
RCT1	3097.09	9731.52	3670.29	10665.8	3910.76	2104.04	2547.12	1629.54	1819.04	2100.31	3046.13	2114.09		3383.32	11760.3	3670.29	11836.4	5162.77	5070.41	2547.12	3409.15	4790.46	5353.83	3046.13	3826.68		6813.91	3582.24	4075.54		RCT1	6813.91	15416.1	10476		RCT1	2.26245	0.217609	0.126532	1.53744	0.28926	0.201383
RFG1	576.094	758.52	555.292	782.844	506.765	253.039	1096.12	453.539	375.036	399.31	631.128	403.093		629.335	916.653	555.292	868.758	669.002	609.784	1096.12	948.847	987.663	1017.87	631.128	729.631		708.137	1010.88	792.876		RFG1	708.137	4350.3	2038.05		RFG1	6.1433	0.0141167	0.0147711	2.87804	0.491515	0.323752
RFX2	277.094	355.52	294.292	413.844	239.765	99.0385	76.1222	14.5394	12.0358	42.3102	108.128	70.0934		302.702	429.638	294.292	459.261	316.524	238.668	76.1222	30.4178	31.6964	107.851	108.128	126.875		340.181	46.0788	114.285		RFX2	340.181	198.3	293.763		RFX2	0.582924	0.000773197	0.00276806	0.86355	0.00313278	0.0123009
RHR2	1739.09	752.52	2011.29	852.844	1211.76	544.039	374.122	260.539	127.036	148.31	446.128	473.093		1899.82	909.402	2011.29	946.44	1599.7	1311.05	374.122	545.073	334.551	378.052	446.128	856.337		1446.28	417.915	560.172		RHR2	1446.28	1798.49	1439.9		RHR2	1.24353	0.00851123	0.0107392	0.995584	0.0205451	0.0301328
RIM101	7090.09	4789.52	8296.29	4943.84	7170.76	3828.04	1486.12	601.539	540.036	1186.31	3754.13	1780.09		7745.34	5788.02	8296.29	5486.41	9466.44	9224.98	1486.12	1258.48	1422.19	3023.98	3754.13	3222.11		7667.91	1388.93	3333.41		RIM101	7667.91	5977.24	8568.37		RIM101	0.779514	0.000447276	0.00191881	1.11743	0.00384516	0.0136441
RNR22	5482.09	3580.52	6264.29	3989.84	4644.76	2301.04	211.122	98.5394	64.0358	263.31	1108.13	446.093		5988.74	4326.97	6264.29	4427.71	6131.75	5545.15	211.122	206.154	168.639	671.195	1108.13	807.465		5447.44	195.305	862.262		RNR22	5447.44	840.493	2216.4		RNR22	0.154291	1.91522e-05	0.000328652	0.406871	5.07421e-05	0.000930272
ROB1	354.094	395.52	392.292	418.844	293.765	174.039	310.122	157.539	124.036	230.31	427.128	272.093		386.818	477.977	392.292	464.81	387.812	419.406	310.122	329.587	326.65	587.076	427.128	492.511		421.519	322.12	502.238		ROB1	421.519	1386.24	1290.98		ROB1	3.28867	0.00494177	0.00784014	3.06268	0.0766963	0.0765375
RPN4	479.094	351.52	522.292	361.844	512.765	276.039	843.122	327.539	194.036	196.31	528.128	288.093		523.371	424.804	522.292	401.555	676.923	665.21	843.122	685.243	510.996	500.408	528.128	521.472		535.692	679.787	516.669		RPN4	535.692	2925.45	1328.07		RPN4	5.46107	0.167411	0.103337	2.47917	0.792407	0.48969
RTA3	7.09399	14.5205	21.2919	2.84374	1.76489	1	1	1	1	1	1	1		7.74959	17.5476	21.2919	3.15583	2.32991	1	1	1	1	1	1	1		8.84581	1	1		RTA3	8.84581	1	1		RTA3	0.113048	0.169905	0.104127	0.113048	0.169905	0.13255
SAP1	79.094	75.5205	67.2919	61.8437	52.7649	12.0385	1	16.5394	1	1	1	1		86.4037	91.2646	67.2919	68.6308	69.6572	29.011	1	1	1	1	1	1		68.7099	1	1		SAP1	68.7099	1	1		SAP1	0.014554	0.00129413	0.00358182	0.014554	0.00129413	0.00677877
SAP10	8.09399	22.5205	13.2919	25.8437	14.7649	1	25.1222	3.53941	1	1.31018	4.12755	11.0934		8.84201	27.2154	13.2919	28.68	19.4918	1	25.1222	7.40478	1	3.33973	4.12755	20.08		16.4202	11.1757	9.18243		SAP10	16.4202	48.0944	23.603		SAP10	2.92898	0.532504	0.261079	1.43744	0.358575	0.24652
SAP2	6.09399	1.52046	4.29192	9.84374	1	1	1	1	1	1	1	1		6.65718	1.83743	4.29192	10.9241	1	1	1	1	1	1	1	1		4.2851	1	1		SAP2	4.2851	1	1		SAP2	0.233367	0.204742	0.122845	0.233367	0.204742	0.154258
SAP4	2636.09	2643.52	2649.29	2853.84	2222.76	562.039	1.12224	19.5394	1	36.3102	44.1276	78.0934		2879.72	3194.63	2649.29	3167.04	2934.37	1354.43	1.12224	40.8783	2.63352	92.557	44.1276	141.355		2696.58	14.878	92.68		SAP4	2696.58	64.0273	238.229		SAP4	0.0237439	0.000326099	0.00155441	0.0883451	0.000392072	0.00308057
SAP5	8826.09	13279.5	9586.29	14592.8	8715.76	2864.04	891.122	306.539	93.0358	316.31	1503.13	655.093		9641.78	16048	9586.29	16194.3	11506.1	6901.89	891.122	641.309	245.011	806.295	1503.13	1185.77		11646.4	592.481	1165.06		SAP5	11646.4	2549.73	2994.74		SAP5	0.218929	0.00174046	0.00403749	0.257139	0.00233858	0.009894
SAP6	2719.09	2945.52	2925.29	3304.84	1271.76	405.039	1	1	1	1.31018	31.1276	41.0934		2970.39	3559.59	2925.29	3667.54	1678.91	976.08	1	1	1	3.33973	31.1276	74.3824		2629.63	1	36.2832		SAP6	2629.63	1	93.2643		SAP6	0.000380281	0.00463273	0.007644	0.0354667	0.0049711	0.016083
SAP9	2890.09	3583.52	3193.29	3925.84	3883.76	1905.04	436.122	228.539	205.036	522.31	1146.13	741.093		3157.19	4330.6	3193.29	4356.69	5127.13	4590.85	436.122	478.126	539.965	1331.4	1146.13	1341.44		4125.96	484.738	1272.99		SAP9	4125.96	2086.06	3272.16		SAP9	0.505595	0.000115861	0.000666906	0.793067	0.000532479	0.00344545
SCW11	224.094	85.5205	237.292	121.844	192.765	94.0385	35.1222	21.5394	5.03577	14.3102	33.1276	30.0934		244.804	103.349	237.292	135.216	254.477	226.618	35.1222	45.0625	13.2618	36.4776	33.1276	54.4715		200.293	31.1488	41.3589		SCW11	200.293	134.049	106.311		SCW11	0.669263	0.00334411	0.00610478	0.530778	0.00448288	0.0149429
SCW4	35.094	73.5205	26.2919	93.8437	123.765	70.0385	365.122	252.539	330.036	66.3102	26.1276	51.0934		38.3373	88.8476	26.2919	104.143	163.387	168.782	365.122	528.336	869.154	169.029	26.1276	92.4832		98.2982	587.538	95.8799		SCW4	98.2982	2528.46	246.455		SCW4	25.7224	0.00215661	0.00451309	2.50722	0.958635	0.563903
SEF1	311.094	274.52	342.292	308.844	649.765	269.039	178.122	84.5394	54.0358	92.3102	222.128	153.093		339.845	331.751	342.292	342.738	857.783	648.341	178.122	176.864	142.304	235.305	222.128	277.111		477.125	165.764	244.848		SEF1	477.125	713.361	629.37		SEF1	1.49512	0.0530682	0.0413932	1.31909	0.127063	0.109594
SEF2	143.094	239.52	132.292	248.844	238.765	68.0385	256.122	93.5394	50.0358	102.31	189.128	107.093		156.318	289.455	132.292	276.153	315.204	163.962	256.122	195.693	131.77	260.795	189.128	193.848		222.231	194.529	214.59		SEF2	222.231	837.151	551.594		SEF2	3.76703	0.618666	0.3016	2.48208	0.883046	0.530793
SGA1	139.094	112.52	121.292	109.844	194.765	62.0385	27.1222	11.5394	1	15.3102	60.1276	42.0934		151.949	135.978	121.292	121.899	257.118	149.503	27.1222	24.1415	1	39.0266	60.1276	76.1925		156.29	17.4213	58.4489		SGA1	156.29	74.9721	150.24		SGA1	0.4797	0.00287114	0.00558991	0.961293	0.0167864	0.0275598
SIN3	304.094	302.52	389.292	368.844	218.765	119.039	178.122	84.5394	81.0358	71.3102	132.128	86.0934		332.198	365.588	389.292	409.323	288.801	286.864	178.122	176.864	213.409	181.774	132.128	155.836		345.344	189.465	156.579		SIN3	345.344	815.361	402.48		SIN3	2.36101	0.00172456	0.00403749	1.16544	0.00061541	0.0035629
SIT1	752.094	2431.52	837.292	2660.84	1630.76	723.039	793.122	296.539	170.036	276.31	619.128	360.093		821.601	2938.43	837.292	2952.86	2152.84	1742.41	793.122	620.388	447.792	704.333	619.128	651.798		1907.57	620.434	658.419		SIT1	1907.57	2670.03	1692.44		SIT1	1.3997	0.0601774	0.0461002	0.887219	0.0650562	0.0689602
SMC2	49.094	83.5205	39.2919	103.844	29.7649	1	13.1222	8.53941	1	1	7.12755	7.09344		53.6311	100.932	39.2919	115.24	39.2939	1	13.1222	17.8653	1	1	7.12755	12.8397		58.2316	10.6625	6.98908		SMC2	58.2316	45.8859	17.9651		SMC2	0.78799	0.106491	0.0731776	0.308511	0.0851678	0.0824533
SOD4	243.094	294.52	241.292	364.844	238.765	117.039	191.122	118.539	101.036	89.3102	96.1276	132.093		265.56	355.921	241.292	404.884	315.204	282.045	191.122	247.996	266.079	227.657	96.1276	239.1		310.818	235.066	187.628		SOD4	310.818	1011.6	482.29		SOD4	3.25465	0.0955755	0.0672162	1.55168	0.0350144	0.046551
SOD5	40524.1	50504.5	45886.3	54901.8	31343.8	18527	2491.12	1174.54	903.036	5256.31	13061.1	6217.09		44269.2	61033.5	45886.3	60927.1	41378.3	44647.3	2491.12	2457.25	2378.16	13398.7	13061.1	11253.4		49690.3	2442.18	12571.1		SOD5	49690.3	10509.9	32313.4		SOD5	0.211508	4.54021e-05	0.000486938	0.650296	0.000215434	0.00208778
SOD6	1058.09	244.52	1220.29	255.844	1130.76	619.039	55.1222	16.5394	15.0358	125.31	292.128	162.093		1155.88	295.497	1220.29	283.922	1492.77	1491.79	55.1222	34.602	39.5969	319.424	292.128	293.402		990.025	43.1071	301.651		SOD6	990.025	185.511	775.38		SOD6	0.18738	0.0253677	0.0220573	0.783192	0.0786072	0.0772035
SOG2	115.094	227.52	111.292	217.844	140.765	60.0385	70.1222	36.5394	46.0358	31.3102	71.1276	44.0934		125.731	274.953	111.292	241.751	185.83	144.684	70.1222	76.4439	121.236	79.8117	71.1276	79.8126		180.707	89.2674	76.9173		SOG2	180.707	384.161	197.712		SOG2	2.12588	0.0600665	0.0461002	1.09411	0.0339733	0.046551
SSB1	1176.09	1355.52	1375.29	1445.84	814.765	331.039	916.122	587.539	497.036	424.31	770.128	581.093		1284.79	1638.11	1375.29	1604.52	1075.61	797.752	916.122	1229.19	1308.95	1081.59	770.128	1051.83		1296.01	1151.42	967.849		SSB1	1296.01	4955.12	2487.81		SSB1	3.82336	0.508013	0.250503	1.91959	0.149284	0.120745
STF2	36762.1	10997.5	42001.3	12288.8	25707.8	16907	11392.1	5251.54	4553.04	12599.3	37031.1	20278.1		40159.6	13290.2	42001.3	13637.5	33937.9	40743.4	11392.1	10986.7	11990.5	32116.5	37031.1	36705		30628.3	11456.4	35284.2		STF2	30628.3	49302.6	90696.3		STF2	1.60971	0.0502796	0.0403176	2.96119	0.587237	0.373388
STP2	3321.09	2612.52	3716.29	2880.84	5152.76	2712.04	1187.12	564.539	391.036	940.31	2543.13	1453.09		3628.02	3157.17	3716.29	3197	6802.39	6535.59	1187.12	1181.07	1029.8	2396.91	2543.13	2630.21		4506.08	1132.66	2523.42		STP2	4506.08	4874.4	6486.33		STP2	1.08174	0.0125279	0.0137807	1.43946	0.0910227	0.0841386
SUT1	236.094	196.52	204.292	211.844	236.765	91.0385	146.122	92.5394	47.0358	69.3102	160.128	96.0934		257.913	237.49	204.292	235.093	312.564	219.389	146.122	193.601	123.869	176.676	160.128	173.937		244.457	154.531	170.247		SUT1	244.457	665.022	437.611		SUT1	2.72041	0.0112841	0.012909	1.79014	0.0142979	0.0259402
TEC1	10612.1	3236.52	11927.3	3676.84	14003.8	7019.04	836.122	322.539	251.036	799.31	1876.13	1177.09		11592.8	3911.25	11927.3	4080.36	18487	16914.8	836.122	674.783	661.107	2037.49	1876.13	2130.63		11152.3	724.004	2014.75		TEC1	11152.3	3115.74	5178.82		TEC1	0.279382	0.0254508	0.0220573	0.464375	0.0422995	0.053162
TPK1	109.094	119.52	150.292	150.844	373.765	126.039	98.1222	28.5394	30.0358	23.3102	103.128	73.0934		119.176	144.437	150.292	167.398	493.423	303.733	98.1222	59.7071	79.0997	59.4192	103.128	132.305		229.743	78.9764	98.2839		TPK1	229.743	339.874	252.634		TPK1	1.47936	0.12591	0.0818417	1.09964	0.17706	0.136803
TPK2	418.094	249.52	422.292	301.844	187.765	121.039	148.122	78.5394	48.0358	66.3102	111.128	92.0934		456.733	301.539	422.292	334.97	247.877	291.684	148.122	164.312	126.503	169.029	111.128	166.696		342.516	146.312	148.951		TPK2	342.516	629.653	382.872		TPK2	1.83832	0.00508151	0.00784014	1.11782	0.00604942	0.0164793
TPS2	6723.09	5434.52	7851.29	5929.84	5040.76	2397.04	1839.12	670.539	422.036	1564.31	5567.13	2664.09		7344.43	6567.48	7851.29	6580.62	6654.53	5776.49	1839.12	1402.83	1111.44	3987.53	5567.13	4822.22		6795.81	1451.13	4792.29		TPS2	6795.81	6244.92	12318.4		TPS2	0.918937	6.85905e-06	0.000181052	1.81264	0.00641724	0.0164793
TRR1	440.094	656.52	578.292	732.844	538.765	154.039	239.122	145.539	125.036	133.31	203.128	129.093		480.766	793.389	578.292	813.27	711.247	371.209	239.122	304.482	329.284	339.816	203.128	233.669		624.696	290.963	258.871		TRR1	624.696	1252.15	665.416		TRR1	2.00442	0.0174885	0.0166724	1.06518	0.0125855	0.0259402
TRX1	1046.09	1093.52	987.292	1272.84	1023.76	445.039	624.122	386.539	326.036	297.31	543.128	374.093		1142.77	1321.49	987.292	1412.53	1351.52	1072.47	624.122	808.677	858.62	757.863	543.128	677.139		1214.68	763.807	659.377		TRX1	1214.68	3287.03	1694.9		TRX1	2.70609	0.00511711	0.00784014	1.39534	0.00149534	0.00715164
TTR1	755.094	550.52	813.292	640.844	361.765	176.039	503.122	320.539	339.036	133.31	235.128	208.093		824.878	665.29	813.292	711.174	477.581	424.226	503.122	670.599	892.856	339.816	235.128	376.666		652.74	688.859	317.203		TTR1	652.74	2964.49	815.356		TTR1	4.54162	0.780783	0.370117	1.24913	0.0147924	0.0259402
TUP1	579.094	696.52	611.292	690.844	402.765	194.039	275.122	157.539	174.036	160.31	308.128	194.093		632.612	841.728	611.292	766.661	531.707	467.603	275.122	329.587	458.326	408.641	308.128	351.325		641.934	354.345	356.031		TUP1	641.934	1524.92	915.161		TUP1	2.37551	0.0161667	0.0159437	1.42563	0.0128504	0.0259402
TYE7	9360.09	4005.52	9856.29	4366.84	7906.76	3827.04	2844.12	1102.54	706.036	1713.31	6180.13	3313.09		10225.1	4840.57	9856.29	4846.09	10438.1	9222.57	2844.12	2306.62	1859.36	4367.34	6180.13	5996.96		8238.12	2336.7	5514.81		TYE7	8238.12	10055.9	14175.6		TYE7	1.22066	0.00781066	0.0100023	1.72073	0.13969	0.115544
UCF1	56702.1	52377.5	61026.3	56435.8	70298.8	38733	22857.1	10132.5	7161.04	18603.3	52473.1	25949.1		61942.4	63296.9	61026.3	62629.4	92804.4	93340.6	22857.1	21198.2	18858.7	47421.1	52473.1	46969.9		72506.7	20971.4	48954.7		UCF1	72506.7	90249.9	125836		UCF1	1.24471	0.00101948	0.00312398	1.73551	0.0439086	0.0536661
UGA32	42.094	111.52	37.2919	131.844	61.7649	25.0385	72.1222	57.5394	36.0358	25.3102	31.1276	43.0934		45.9842	134.77	37.2919	146.313	81.5385	60.339	72.1222	120.378	94.9008	64.5173	31.1276	78.0026		84.3727	95.8003	57.8825		UGA32	84.3727	412.275	148.784		UGA32	4.88636	0.705787	0.338304	1.76342	0.392196	0.266583
UGP1	1717.09	1133.52	1891.29	1202.84	1217.76	497.039	587.122	321.539	295.036	283.31	474.128	320.093		1875.78	1369.83	1891.29	1334.85	1607.62	1197.79	587.122	672.691	776.981	722.176	474.128	579.395		1546.19	678.931	591.899		UGP1	1546.19	2921.77	1521.45		UGP1	1.88965	0.00184569	0.00403749	0.983996	0.0011649	0.00640696
UME6	470.094	385.52	429.292	397.844	500.765	213.039	120.122	38.5394	10.0358	52.3102	83.1276	81.0934		513.539	465.892	429.292	441.505	661.081	513.39	120.122	80.6281	26.4294	133.342	83.1276	146.786		504.117	75.7266	121.085		UME6	504.117	325.888	311.243		UME6	0.646454	9.1682e-05	0.000666906	0.617404	0.000156232	0.00171855
UPC2	247.094	470.52	283.292	507.844	771.765	313.039	64.1222	22.5394	10.0358	28.3102	93.1276	57.0934		269.93	568.612	283.292	563.578	1018.84	754.374	64.1222	47.1546	26.4294	72.1645	93.1276	103.344		576.438	45.9021	89.5452		UPC2	576.438	197.539	230.172		UPC2	0.342689	0.0171532	0.0165879	0.3993	0.0246132	0.0356243
WH11	83155.1	10182.5	89730.3	10881.8	10146.8	17370	11451.1	5851.54	4568.04	1661.31	4984.13	5923.09		90840.1	12305.3	89730.3	12076.1	13395.2	41859.1	11451.1	12242	12030	4234.79	4984.13	10721.3		43367.7	11907.7	6646.73		WH11	43367.7	51244.6	17085.1		WH11	1.18163	0.209274	0.123833	0.393959	0.151193	0.121396
YHB1	13174.1	5644.52	14172.3	6081.84	17031.8	5851.04	2545.12	1461.54	1656.04	842.31	985.128	825.093		14391.6	6821.26	14172.3	6749.3	22484.4	14100.1	2545.12	3057.68	4361.2	2147.1	985.128	1493.48		13119.8	3321.33	1541.91		YHB1	13119.8	14293.3	3963.4		YHB1	1.08944	0.0271309	0.0232783	0.302092	0.0131181	0.0259402
YWP1	2396.09	214.52	2646.29	257.844	385.765	314.039	721.122	267.539	129.036	418.31	1411.13	762.093		2617.54	259.243	2646.29	286.141	509.265	756.784	721.122	559.718	339.818	1066.3	1411.13	1379.45		1179.21	540.219	1285.63		YWP1	1179.21	2324.83	3304.64		YWP1	1.97151	0.381832	0.196175	2.80242	0.880891	0.530793
ZAP1	203.094	791.52	233.292	928.844	204.765	58.0385	179.122	58.5394	74.0358	101.31	138.128	87.0934		221.863	956.533	233.292	1030.78	270.319	139.864	179.122	122.47	194.974	258.246	138.128	157.646		475.442	165.522	184.673		ZAP1	475.442	712.322	474.694		ZAP1	1.49823	0.241236	0.137987	0.998427	0.270183	0.192988
ZCF20	214.094	442.52	209.292	496.844	214.765	90.0385	60.1222	35.5394	12.0358	11.3102	53.1276	13.0934		233.88	534.775	209.292	551.37	283.52	216.979	60.1222	74.3518	31.6964	28.8304	53.1276	23.7002		338.303	55.3901	35.2194		ZCF20	338.303	238.371	90.5297		ZCF20	0.704608	0.0219135	0.0200019	0.2676	0.0161943	0.0269905
ZCF3	150.094	114.52	149.292	118.844	182.765	84.0385	75.1222	59.5394	34.0358	47.3102	74.1276	65.0934		163.965	138.395	149.292	131.886	241.276	202.52	75.1222	124.562	89.6337	120.597	74.1276	117.824		171.222	96.4393	104.183		ZCF3	171.222	415.025	267.797		ZCF3	2.4239	0.0284174	0.0241407	1.56403	0.043519	0.0536661
ZCF31	81.094	206.52	94.2919	233.844	126.765	64.0385	12.1222	9.53941	4.03577	3.31018	4.12755	8.09344		88.5885	249.575	94.2919	259.507	167.348	154.323	12.1222	19.9573	10.6283	8.43786	4.12755	14.6498		168.939	14.236	9.07173		ZCF31	168.939	61.2642	23.3184		ZCF31	0.362641	0.00969146	0.0115677	0.138029	0.0082873	0.0198175
ZCF34	40.094	67.5205	33.2919	80.8437	28.7649	1	37.1222	18.5394	21.0358	12.3102	16.1276	15.0934		43.7994	81.5968	33.2919	89.716	37.9738	1	37.1222	38.7862	55.398	31.3795	16.1276	27.3203		47.8963	43.7688	24.9424		ZCF34	47.8963	188.359	64.1134		ZCF34	3.93263	0.842603	0.395056	1.33859	0.286303	0.200595
ZCF39	560.094	683.52	621.292	728.844	807.765	396.039	200.122	110.539	76.0358	111.31	236.128	173.093		611.857	826.017	621.292	808.831	1066.37	954.392	200.122	231.259	200.241	283.737	236.128	313.313		814.792	210.541	277.726		ZCF39	814.792	906.06	713.881		ZCF39	1.11201	0.00080438	0.00276806	0.876151	0.00165035	0.0075641
ZCF7	10.094	19.5205	2.29192	19.8437	5.76489	1	4.12224	4.53941	1	1	1	1		11.0268	23.59	2.29192	22.0215	7.61048	1	4.12224	9.49687	1	1	1	1.81008		11.2568	4.87304	1.27003		ZCF7	11.2568	20.9711	3.26454		ZCF7	1.86297	0.3226	0.169218	0.290007	0.127527	0.109594
ZRT1	1367.09	18363.5	1464.29	20479.8	1250.76	910.039	134.122	77.5394	54.0358	595.31	901.128	559.093		1493.44	22191.9	1464.29	22727.4	1651.19	2193.05	134.122	162.22	142.304	1517.48	901.128	1012		8620.21	146.215	1143.54		ZRT1	8620.21	629.236	2939.41		ZRT1	0.0729954	0.227674	0.131103	0.340991	0.281669	0.198613
ZRT2	3436.09	14009.5	3815.29	15876.8	1877.76	901.039	568.122	241.539	194.036	678.31	1235.13	751.093		3753.65	16930.2	3815.29	17619.3	2478.92	2171.36	568.122	505.323	510.996	1729.06	1235.13	1359.54		7794.77	528.147	1441.24		ZRT2	7794.77	2272.87	3704.64		ZRT2	0.29159	0.143238	0.0907214	0.475273	0.192773	0.147257
orf19.1424	85.094	175.52	113.292	209.844	78.7649	30.0385	110.122	83.5394	53.0358	23.3102	38.1276	40.0934		92.9582	212.112	113.292	232.873	103.981	72.3882	110.122	174.772	139.671	59.4192	38.1276	72.5723		137.934	141.522	56.7063		orf19.1424	137.934	609.037	145.761		orf19.1424	4.41542	0.934312	0.430989	1.05674	0.0862012	0.0824533
orf19.1534	730.094	3166.52	744.292	3451.84	887.765	370.039	98.1222	51.5394	18.0358	93.3102	298.128	138.093		797.568	3826.66	744.292	3830.67	1171.98	891.736	98.1222	107.825	47.4975	237.854	298.128	249.96		1877.15	84.4817	261.98		orf19.1534	1877.15	363.566	673.408		orf19.1534	0.19368	0.0888536	0.0630053	0.35874	0.118413	0.104203
orf19.1691	65.094	138.52	41.2919	165.844	51.7649	1	134.122	40.5394	3.03577	92.3102	168.128	83.0934		71.1098	167.399	41.2919	184.044	68.3371	1	134.122	84.8123	7.99475	235.305	168.128	150.406		88.8636	75.6431	184.613		orf19.1691	88.8636	325.529	474.538		orf19.1691	3.66324	0.796303	0.3754	5.34007	0.0772333	0.0765375
orf19.1862	1561.09	1370.52	1832.29	1435.84	828.765	765.039	1117.12	707.539	618.036	401.31	749.128	640.093		1705.37	1656.24	1832.29	1593.42	1094.09	1843.62	1117.12	1480.24	1627.61	1022.97	749.128	1158.62		1620.84	1408.32	976.905		orf19.1862	1620.84	6060.7	2511.09		orf19.1862	3.73924	0.3062	0.166278	1.54925	0.00970158	0.0213619
orf19.2125	2647.09	4152.52	2939.29	4546.84	2619.76	1426.04	2461.12	1285.54	1173.04	1048.31	1513.13	1013.09		2891.73	5018.22	2939.29	5045.84	3458.46	3436.53	2461.12	2689.47	3089.21	2672.21	1513.13	1833.78		3798.35	2746.6	2006.37		orf19.2125	3798.35	11820	5157.29		orf19.2125	3.11187	0.12347	0.0814899	1.35777	0.024983	0.03569
orf19.3615	394.094	556.52	447.292	629.844	513.765	261.039	120.122	71.5394	51.0358	134.31	223.128	180.093		430.515	672.541	447.292	698.967	678.243	629.063	120.122	149.667	134.404	342.365	223.128	325.983		592.77	134.731	297.159		orf19.3615	592.77	579.813	763.833		orf19.3615	0.978141	0.000407279	0.00183919	1.28858	0.00621144	0.0164793
orf19.409	5497.09	3150.52	5863.29	3411.84	5348.76	2837.04	1311.12	592.539	390.036	900.31	1862.13	1389.09		6005.12	3807.33	5863.29	3786.28	7061.13	6836.82	1311.12	1239.65	1027.17	2294.95	1862.13	2514.37		5560	1192.65	2223.82		orf19.409	5560	5132.53	5716.21		orf19.409	0.923118	0.00146569	0.0038024	1.0281	0.00644192	0.0164793
orf19.411	319.094	403.52	374.292	451.844	572.765	230.039	265.122	109.539	85.0358	121.31	461.128	168.093		348.584	487.644	374.292	501.432	756.132	554.357	265.122	229.167	223.943	309.228	461.128	304.262		503.74	239.411	358.206		orf19.411	503.74	1030.3	920.751		orf19.411	2.0453	0.0198164	0.0182822	1.82783	0.164833	0.130444
orf19.4174	165.094	289.52	190.292	302.844	321.765	128.039	77.1222	51.5394	48.0358	32.3102	70.1276	37.0934		180.352	349.878	190.292	336.08	424.776	308.553	77.1222	107.825	126.503	82.3608	70.1276	67.1421		298.322	103.817	73.2101		orf19.4174	298.322	446.774	188.183		orf19.4174	1.49763	0.0121405	0.013528	0.630806	0.00566385	0.0164793
orf19.449	6892.09	4189.52	8012.29	4451.84	6776.76	3306.04	1738.12	692.539	414.036	2110.31	7569.13	3886.09		7529.04	5062.93	8012.29	4940.42	8946.3	7967.04	1738.12	1448.86	1090.37	5379.32	7569.13	7034.14		7076.34	1425.78	6660.86		orf19.449	7076.34	6135.84	17121.4		orf19.449	0.867092	0.000806543	0.00276806	2.41953	0.714059	0.448837
orf19.4706	574.094	1127.52	606.292	1232.84	846.765	348.039	496.122	300.539	215.036	247.31	416.128	318.093		627.15	1362.58	606.292	1368.14	1117.85	838.719	496.122	628.757	566.3	630.41	416.128	575.774		986.789	563.726	540.771		orf19.4706	986.789	2425.99	1390.03		orf19.4706	2.45847	0.0820372	0.0596508	1.40863	0.0726264	0.0732927
orf19.5517	149.094	20.5205	138.292	46.8437	78.7649	20.0385	28.1222	51.5394	20.0358	18.3102	39.1276	127.093		162.873	24.7985	138.292	51.9847	103.981	48.2897	28.1222	107.825	52.7645	46.6738	39.1276	230.049		88.3698	62.904	105.284		orf19.5517	88.3698	270.707	270.626		orf19.5517	3.06334	0.507183	0.250503	3.06243	0.756882	0.470379
orf19.5626	5825.09	1096.52	6024.29	1207.84	3689.76	2371.04	1783.12	615.539	393.036	1704.31	6158.13	3472.09		6363.44	1325.12	6024.29	1340.4	4871.02	5713.84	1783.12	1287.77	1035.07	4344.4	6158.13	6284.77		4273.02	1368.65	5595.76		orf19.5626	4273.02	5889.97	14383.6		orf19.5626	1.37841	0.0767445	0.0567645	3.36616	0.392604	0.266583
orf19.5848	124.094	211.52	138.292	247.844	234.765	115.039	93.1222	45.5394	19.0358	28.3102	158.128	80.0934		135.562	255.617	138.292	275.044	309.923	277.225	93.1222	95.2727	50.131	72.1645	158.128	144.975		231.944	79.5087	125.089		orf19.5848	231.944	342.164	321.536		orf19.5848	1.4752	0.0131543	0.0142294	1.38627	0.0633244	0.0689602
orf19.6578	2718.09	1731.52	3036.29	1974.84	3716.76	2029.04	696.122	278.539	238.036	751.31	2157.13	1014.09		2969.29	2092.5	3036.29	2191.57	4906.66	4889.67	696.122	582.731	626.871	1915.14	2157.13	1835.59		3347.67	635.241	1969.29		orf19.6578	3347.67	2733.75	5061.96		orf19.6578	0.816615	0.00879066	0.010931	1.51209	0.111315	0.098747
orf19.6660	352.094	178.52	386.292	175.844	248.765	73.0385	231.122	123.539	86.0358	38.3102	93.1276	98.0934		384.634	215.738	386.292	195.142	328.405	176.012	231.122	258.456	226.577	97.6552	93.1276	177.557		281.037	238.718	122.78		orf19.6660	281.037	1027.32	315.6		orf19.6660	3.65547	0.490306	0.244583	1.12298	0.0346119	0.046551
orf19.670.2	20156.1	19107.5	22848.3	21019.8	18914.8	12845	14616.1	6516.54	5688.04	7421.31	22298.1	12075.1		22018.9	23091	22848.3	23326.7	24970.2	30954.6	14616.1	13633.2	14979.5	18917.4	22298.1	21856.9		24534.9	14409.6	21024.1		orf19.670.2	24534.9	62011.6	54041.6		orf19.670.2	2.52748	0.00139295	0.00373484	2.20264	0.136129	0.115544
ARP3	114.094	273.52	130.292	316.844	106.765	47.0385	61.1222	50.5394	30.0358	29.3102	32.1276	34.0934		124.638	330.543	130.292	351.616	140.945	113.356	61.1222	105.733	79.0997	74.7136	32.1276	61.7118		198.565	81.985	56.1843		ARP3	198.565	352.821	144.419		ARP3	1.77686	0.124678	0.0816595	0.727315	0.0705747	0.0725534
CLN3	810.094	1304.52	860.292	1421.84	1048.76	564.039	494.122	334.539	197.036	367.31	823.128	540.093		884.961	1576.48	860.292	1577.89	1384.52	1359.25	494.122	699.888	518.897	936.298	823.128	977.612		1273.9	570.969	912.346		CLN3	1273.9	2457.16	2345.14		CLN3	1.92885	0.00943157	0.0115604	1.84092	0.107824	0.0964281
CMK2	183.094	504.52	189.292	557.844	149.765	86.0385	84.1222	59.5394	26.0358	36.3102	69.1276	44.0934		200.015	609.7	189.292	619.065	197.711	207.34	84.1222	124.562	68.5656	92.557	69.1276	79.8126		337.187	92.4166	80.4991		CMK2	337.187	397.714	206.919		CMK2	1.1795	0.0992326	0.0692208	0.613662	0.0858307	0.0824533
YRA1	271.094	579.52	296.292	518.844	287.765	98.0385	219.122	105.539	79.0358	98.3102	230.128	167.093		296.148	700.336	296.292	575.785	379.891	236.258	219.122	220.798	208.142	250.599	230.128	302.452		414.118	216.021	261.06		YRA1	414.118	929.643	671.042		YRA1	2.24487	0.114162	0.0775827	1.62041	0.209132	0.156493
orf19.3456	1.09399	39.5205	9.29192	22.8437	6.76489	1	7.12224	20.5394	1	5.31018	17.1276	7.09344		1.19509	47.7595	9.29192	25.3508	8.93063	1	7.12224	42.9704	1	13.536	17.1276	12.8397		15.588	17.0309	14.5011		orf19.3456	15.588	73.2921	37.2743		orf19.3456	4.70184	0.919601	0.426496	2.39122	0.922937	0.548774
Sum	832537	752583	909478	819537	688924	377401	211337	101017	80249	138800	353811	195467														Sum	909475	211334	353819
NF	1.09242	1.20848	1	1.10975	1.32014	2.40985	1	2.09209	2.63352	2.54907	1	1.81008														NF	1	4.30349	2.57045

## Sheet: Ref vs SN250
				Probe Name	In vivo NanoString profile
					78042/SN250	78048/SN250
				ACE2	0.433332	0.707047
				ACS1	7.28232	2.5204
				ACS2	3.28149	1.91498
				ADH5	0.756171	1.56982
				AHR1	0.288797	1.29412
				ALS1	1.738	1.0602
				ALS2	3.74645	20.7131
				ALS3	0.271811	1.00627
				ALS4	2.6455	1.09271
				ALS5	0.0116975	1.30514
				ALS6	1	1
				ALS7	0.587442	0.281097
				ALS9	0.0890089	2.66627
				AOX2	0.758223	0.301784
				ARG1	1.8732	0.861458
				ARG81	2.32358	1.05143
				BCR1	0.502885	1.1084
				BRG1	1.00174	0.653079
				CAP1	1.82059	1.44756
				CAT1	4.23905	1.41084
				CDC10	1.25084	1.22549
				CDR1	0.65926	0.819944
				CDR2	0.44566	0.0581477
				CHT2	1.26886	3.35374
				CHT3	2.66756	1.51585
				CIT1	1.79867	1.31089
				CPH1	1.07527	1.07395
				CPH2	3.0391	2.65761
				CRH11	0.838469	0.458407
				CSA1	1.44139	2.25358
				CSH1	1.13437	1.80233
				DAK2	5.25388	2.31794
				DDR48	0.908503	0.368086
				DFG5	2.01174	1.23174
				ECE1	0.174086	0.17011
				ECM331	0.477653	0.510323
				EFG1	0.746125	0.876717
				ELF1	3.71838	1.45064
				ENA2	1.2061	1.42955
				ENA21	1.03105	0.943371
				FAV2	1.70939	1.19743
				FBP1	4.78469	1.84813
				FDH1	5.37475	1.61521
				FGR15	2.81157	1.27538
				FKH2	0.670491	0.229309
				FRP1	2.74241	3.80067
				FRP2	0.924539	2.16747
				FRP3	10.0707	1.93627
				FTR1	1.16995	0.989551
				GAL1	0.833927	0.83081
				GAL4	1.68297	0.708508
				GAP2	6.15377	1.03688
				GCA2	0.414889	0.652568
				GCN4	1.50977	0.907815
				GIS2	3.37465	1.27127
				GNP1	0.881309	1.16418
				GPD2	0.585715	0.694247
				HAC1	1.63953	0.947691
				HAP2	2.11196	2.05081
				HAP3	0.093872	0.199571
				HAP43	3.27924	1.51621
				HEM1	5.1487	1.82336
				HGT7	0.933159	2.19095
				HOG1	2.85779	1.09544
				HSP104	2.81426	2.14757
				HSP70	3.19968	1.17883
				HTA1	1.34833	1.20175
				HTA2	2.44246	1.72713
				HWP1	0.126481	0.343426
				HYR1	0.184197	0.240543
				IFD6	0.0020024	0.189569
				IHD1	0.778499	1.23054
				INO4	1.65998	0.811171
				IRE1	1.85905	0.986025
				IRO1	0.84477	1.6605
				KIP4	0.899493	0.881775
				KRE1	1.15604	1.51292
				MAC1	0.998156	0.379779
				MAE1	1.32444	0.526685
				MBF1	2.07089	1.92124
				MDM34	0.920273	1.2444
				MET28	3.10567	1.63193
				NDT80	1.66358	1.00158
				NPR1	1.86329	1.14405
				NRG1	1.09915	1.84099
				PCK1	1.40742	0.612641
				PES1	0.283351	0.283351
				PFK2	1.24968	2.13659
				PGA13	0.545889	0.771893
				PGA17	24.548	2.29542
				PGA25	14.7254	0.710957
				PGA34	1.6317	0.863276
				PGA37	3.81117	1.11068
				PGA48	0.771125	1.18246
				PGA53	2.64167	0.282755
				PGA7	1.85926	1.71598
				PHO89	1.10665	0.654194
				PHR1	0.796604	0.85834
				PHR2	3.22595	1.62511
				PIL1	2.77433	1.23563
				PIR1	1.04264	1.04534
				PLB5	1.51924	1.9946
				POL1	4.06186	1.38557
				PRA1	0.070313	0.341842
				RBR1	3.75542	1.59862
				RBR2	3.05709	0.291437
				RBT1	0.0277559	0.0277559
				RBT5	1.55642	1.33346
				RCT1	2.26245	1.53744
				RFG1	6.1433	2.87804
				RFX2	0.582924	0.86355
				RHR2	1.24353	0.995584
				RIM101	0.779514	1.11743
				RNR22	0.154291	0.406871
				ROB1	3.28867	3.06268
				RPN4	5.46107	2.47917
				RTA3	0.113048	0.113048
				SAP1	0.014554	0.014554
				SAP10	2.92898	1.43744
				SAP2	0.233367	0.233367
				SAP4	0.0237439	0.0883451
				SAP5	0.218929	0.257139
				SAP6	0.000380281	0.0354667
				SAP9	0.505595	0.793067
				SCW11	0.669263	0.530778
				SCW4	25.7224	2.50722
				SEF1	1.49512	1.31909
				SEF2	3.76703	2.48208
				SGA1	0.4797	0.961293
				SIN3	2.36101	1.16544
				SIT1	1.3997	0.887219
				SMC2	0.78799	0.308511
				SOD4	3.25465	1.55168
				SOD5	0.211508	0.650296
				SOD6	0.18738	0.783192
				SOG2	2.12588	1.09411
				SSB1	3.82336	1.91959
				STF2	1.60971	2.96119
				STP2	1.08174	1.43946
				SUT1	2.72041	1.79014
				TEC1	0.279382	0.464375
				TPK1	1.47936	1.09964
				TPK2	1.83832	1.11782
				TPS2	0.918937	1.81264
				TRR1	2.00442	1.06518
				TRX1	2.70609	1.39534
				TTR1	4.54162	1.24913
				TUP1	2.37551	1.42563
				TYE7	1.22066	1.72073
				UCF1	1.24471	1.73551
				UGA32	4.88636	1.76342
				UGP1	1.88965	0.983996
				UME6	0.646454	0.617404
				UPC2	0.342689	0.3993
				WH11	1.18163	0.393959
				YHB1	1.08944	0.302092
				YWP1	1.97151	2.80242
				ZAP1	1.49823	0.998427
				ZCF20	0.704608	0.2676
				ZCF3	2.4239	1.56403
				ZCF31	0.362641	0.138029
				ZCF34	3.93263	1.33859
				ZCF39	1.11201	0.876151
				ZCF7	1.86297	0.290007
				ZRT1	0.0729954	0.340991
				ZRT2	0.29159	0.475273
				orf19.1424	4.41542	1.05674
				orf19.1534	0.19368	0.35874
				orf19.1691	3.66324	5.34007
				orf19.1862	3.73924	1.54925
				orf19.2125	3.11187	1.35777
				orf19.3615	0.978141	1.28858
				orf19.409	0.923118	1.0281
				orf19.411	2.0453	1.82783
				orf19.4174	1.49763	0.630806
				orf19.449	0.867092	2.41953
				orf19.4706	2.45847	1.40863
				orf19.5517	3.06334	3.06243
				orf19.5626	1.37841	3.36616
				orf19.5848	1.4752	1.38627
				orf19.6578	0.816615	1.51209
				orf19.6660	3.65547	1.12298
				orf19.670.2	2.52748	2.20264
				ARP3	1.77686	0.727315
				CLN3	1.92885	1.84092
				CMK2	1.1795	0.613662
				YRA1	2.24487	1.62041
				orf19.3456	4.70184	2.39122

## Sheet: nrg1-78048_Ear
Probe Name		Counts after background subtractions							Normalize counts - 78048			Normalize counts - nrg1ΔΔ-78048				Probe Name	Avg_individual replicates				Normalize to highest counts			Probe Name	nrg1-78048/78048
		78048.1	78048.2	78048.3	nrg1ΔΔ-78048.1	nrg1ΔΔ-78048.2	nrg1ΔΔ-78048.3		78048.1	78048.2	78048.3	nrg1ΔΔ-78048.1	nrg1ΔΔ-78048.2	nrg1ΔΔ-78048.3			Avg_78048	Avg_nrg1ΔΔ-78048			78048	nrg1ΔΔ-78048			FC	T-TEST	FDR
ACE2		39.3102	33.1276	22.0934	404.12	145.785	341.652		100.204	33.1276	39.9909	404.12	346.716	579.899		ACE2	57.7742	443.579			128.123	443.579		ACE2	3.46214	0.00624338	0.00779893
ACS1		1567.31	1339.13	1130.09	5923.12	2495.78	2884.65		3995.18	1339.13	2045.56	5923.12	5935.66	4896.22		ACS1	2459.95	5585			5455.31	5585		ACS1	1.02377	0.0225594	0.0167942
ACS2		413.31	550.128	415.093	1998.12	853.785	967.652		1053.55	550.128	751.352	1998.12	2030.53	1642.43		ACS2	785.011	1890.36			1740.88	1890.36		ACS2	1.08587	0.00451398	0.00652314
ADH5		5354.31	15187.1	8996.09	22592.1	9350.78	16629.7		13648.5	15187.1	16283.6	22592.1	22238.7	28226.1		ADH5	15039.8	24352.3			33352.9	24352.3		ADH5	0.730142	0.0110999	0.0113829
AHR1		440.31	1416.13	778.093	4233.12	1554.78	1587.65		1122.38	1416.13	1408.41	4233.12	3697.7	2694.78		AHR1	1315.64	3541.87			2917.62	3541.87		AHR1	1.21396	0.00847366	0.00935786
ALS1		993.31	1804.13	1343.09	2203.12	982.785	1101.65		2532.01	1804.13	2431.11	2203.12	2337.33	1869.87		ALS1	2255.75	2136.77			5002.46	2136.77		ALS1	0.427145	0.678653	0.274817
ALS2		154.31	319.128	193.093	3974.12	1142.78	2809.65		393.347	319.128	349.514	3974.12	2717.85	4768.92		ALS2	353.996	3820.3			785.039	3820.3		ALS2	4.86638	0.00438976	0.00652314
ALS3		2172.31	3752.13	2249.09	3535.12	1601.78	1151.65		5537.36	3752.13	4071.04	3535.12	3809.48	1954.74		ALS3	4453.51	3099.78			9876.31	3099.78		ALS3	0.31386	0.164897	0.0789149
ALS4		377.31	1189.13	586.093	11441.1	2868.78	6961.65		961.788	1189.13	1060.88	11441.1	6822.75	11816.3		ALS4	1070.6	10026.7			2374.21	10026.7		ALS4	4.22319	0.00507943	0.00698036
ALS5		12.3102	37.1276	34.0934	159.12	60.785	58.6525		31.3795	37.1276	61.7118	159.12	144.563	99.5529		ALS5	43.4063	134.412			96.2598	134.412		ALS5	1.39635	0.0107764	0.011346
ALS6		1	1	1	12.1204	17.785	10.6525		1	1	1	12.1204	42.2976	18.0808		ALS6	1	24.1662			1	24.1662		ALS6	8.58033	0.0660174	0.0387257
ALS7		68.3102	110.128	56.0934	620.12	251.785	310.652		174.127	110.128	101.534	620.12	598.813	527.281		ALS7	128.596	582.072			285.181	582.072		ALS7	2.04106	0.000234444	0.00123418
ALS9		33.3102	82.1276	27.0934	205.12	98.785	169.652		84.9098	82.1276	49.0413	205.12	234.938	287.957		ALS9	72.0262	242.672			159.729	242.672		ALS9	1.51927	0.00312957	0.00576623
AOX2		196.31	364.128	363.093	1583.12	579.785	578.652		500.408	364.128	657.228	1583.12	1378.89	982.167		AOX2	507.254	1314.72			1124.91	1314.72		AOX2	1.16874	0.0145384	0.0123554
ARG1		18.3102	38.1276	32.0934	195.12	91.785	58.6525		46.6738	38.1276	58.0917	195.12	218.29	99.5529		ARG1	47.631	170.988			105.629	170.988		ARG1	1.61876	0.0285028	0.0201986
ARG81		47.3102	79.1276	45.0934	179.12	84.785	66.6525		120.597	79.1276	81.6227	179.12	201.642	113.132		ARG81	93.7823	164.631			207.976	164.631		ARG81	0.791588	0.0759263	0.0430444
BCR1		176.31	465.128	241.093	1723.12	608.785	924.652		449.426	465.128	436.398	1723.12	1447.86	1569.45		BCR1	450.317	1580.14			998.645	1580.14		BCR1	1.58229	0.00014644	0.00108998
BRG1		351.31	877.128	593.093	2564.12	849.785	1102.65		895.513	877.128	1073.55	2564.12	2021.02	1871.57		BRG1	948.729	2152.24			2103.95	2152.24		BRG1	1.02295	0.00539135	0.00722441
CAP1		352.31	1101.13	602.093	3266.12	1319.78	1293.65		898.062	1101.13	1089.84	3266.12	3138.81	2195.76		CAP1	1029.68	2866.9			2283.46	2866.9		CAP1	1.25551	0.00591879	0.00765289
CAT1		586.31	926.128	645.093	3188.12	1483.78	1841.65		1494.54	926.128	1167.67	3188.12	3528.84	3125.9		CAT1	1196.11	3280.96			2652.56	3280.96		CAT1	1.2369	0.000545749	0.0016759
CDC10		104.31	180.128	146.093	669.12	321.785	88.6525		265.893	180.128	264.441	669.12	765.292	150.473		CDC10	236.821	528.295			525.185	528.295		CDC10	1.00592	0.205564	0.0940999
CDR1		237.31	571.128	319.093	1341.12	499.785	712.652		604.919	571.128	577.585	1341.12	1188.62	1209.61		CDR1	584.544	1246.45			1296.31	1246.45		CDR1	0.961537	0.000171458	0.00108998
CDR2		1	1	1	31.1204	16.785	21.6525		1	1	1	31.1204	39.9193	36.7515		CDR2	1	35.9304			1	35.9304		CDR2	35.9304	0.00017043	0.00108998
CHT2		393.31	579.128	403.093	1731.12	892.785	432.652		1002.57	579.128	729.631	1731.12	2123.29	734.356		CHT2	770.444	1529.59			1708.57	1529.59		CHT2	0.895243	0.153408	0.0748753
CHT3		67.3102	138.128	119.093	17.1204	11.785	40.6525		171.578	138.128	215.569	17.1204	28.0279	69.0009		CHT3	175.091	38.0497			388.291	38.0497		CHT3	0.0979929	0.00750873	0.00878402
CIT1		932.31	970.128	663.093	4836.12	2016.78	826.652		2376.52	970.128	1200.25	4836.12	4796.46	1403.11		CIT1	1515.63	3678.56			3361.14	3678.56		CIT1	1.09444	0.150494	0.0744392
CPH1		19.3102	59.1276	24.0934	220.12	110.785	91.6525		49.2229	59.1276	43.611	220.12	263.477	155.565		CPH1	50.6538	213.054			112.332	213.054		CPH1	1.89664	0.00685441	0.00828147
CPH2		651.31	1987.13	899.093	3743.12	1697.78	2396.65		1660.23	1987.13	1627.43	3743.12	4037.8	4067.92		CPH2	1758.26	3949.61			3899.21	3949.61		CPH2	1.01293	0.000144057	0.00108998
CRH11		88.3102	118.128	109.093	356.12	158.785	91.6525		225.108	118.128	197.468	356.12	377.634	155.565		CRH11	180.235	296.44			399.697	296.44		CRH11	0.741662	0.208809	0.094995
CSA1		3437.31	10269.1	4661.09	1573.12	818.785	546.652		8761.93	10269.1	8436.95	1573.12	1947.29	927.853		CSA1	9156	1482.76			20304.8	1482.76		CSA1	0.073025	0.000274225	0.00126315
CSH1		982.31	1205.13	1143.09	5472.12	2880.78	2385.65		2503.97	1205.13	2069.09	5472.12	6851.29	4049.25		CSH1	1926.06	5457.55			4271.33	5457.55		CSH1	1.27772	0.0168429	0.0134926
DAK2		109.31	214.128	185.093	1339.12	686.785	1018.65		278.639	214.128	335.034	1339.12	1633.36	1728.99		DAK2	275.933	1567.16			611.923	1567.16		DAK2	2.56104	0.00045681	0.00153031
DDR48		1074.31	1420.13	1287.09	5475.12	2920.78	2140.65		2738.49	1420.13	2329.74	5475.12	6946.42	3633.41		DDR48	2162.79	5351.65			4796.3	5351.65		DDR48	1.11579	0.0368466	0.0248347
DFG5		90.3102	193.128	116.093	505.12	268.785	228.652		230.207	193.128	210.138	505.12	639.244	388.1		DFG5	211.157	510.821			468.273	510.821		DFG5	1.09086	0.0150263	0.0124431
ECE1		4102.31	13061.1	6039.09	1907.12	948.785	314.652		10457.1	13061.1	10931.2	1907.12	2256.47	534.071		ECE1	11483.1	1565.89			25465.6	1565.89		ECE1	0.0614904	0.000491283	0.00157424
ECM331		148.31	284.128	229.093	856.12	364.785	98.6525		378.052	284.128	414.677	856.12	867.558	167.446		ECM331	358.952	630.375			796.03	630.375		ECM331	0.791899	0.311909	0.134135
EFG1		175.31	404.128	224.093	1712.12	697.785	1019.65		446.877	404.128	405.627	1712.12	1659.52	1730.69		EFG1	418.877	1700.78			928.922	1700.78		EFG1	1.83092	9.37559e-07	2.30327e-05
ELF1		22.3102	94.1276	40.0934	307.12	127.785	80.6525		56.8701	94.1276	72.5723	307.12	303.908	136.894		ELF1	74.5233	249.307			165.266	249.307		ELF1	1.50852	0.0379015	0.0250173
ENA2		360.31	1025.13	587.093	4040.12	1290.78	2799.65		918.454	1025.13	1062.69	4040.12	3069.84	4751.95		ENA2	1002.09	3953.97			2222.28	3953.97		ENA2	1.77924	0.00380842	0.00603097
ENA21		576.31	972.128	655.093	2347.12	1026.78	709.652		1469.05	972.128	1185.77	2347.12	2441.97	1204.52		ENA21	1208.98	1997.87			2681.1	1997.87		ENA21	0.745169	0.135523	0.0689349
FAV2		23.3102	33.1276	55.0934	547.12	223.785	79.6525		59.4192	33.1276	99.7235	547.12	532.222	135.197		FAV2	64.0901	404.846			142.129	404.846		FAV2	2.84844	0.0667323	0.0390331
FBP1		525.31	611.128	557.093	2569.12	1121.78	795.652		1339.05	611.128	1008.38	2569.12	2667.91	1350.49		FBP1	986.187	2195.84			2187.02	2195.84		FBP1	1.00404	0.0628172	0.0379478
FDH1		866.31	864.128	873.093	3960.12	1988.78	955.652		2208.28	864.128	1580.37	3960.12	4729.87	1622.06		FDH1	1550.93	3437.35			3439.41	3437.35		FDH1	0.999403	0.135737	0.0689349
FGR15		8.31018	18.1276	21.0934	160.12	55.785	38.6525		21.1832	18.1276	38.1808	160.12	132.672	65.6062		FGR15	25.8305	119.466			57.283	119.466		FGR15	2.08555	0.0311928	0.0216878
FKH2		1	6.12755	10.0934	80.1204	25.785	24.6525		1	6.12755	18.2699	80.1204	61.3237	41.8435		FKH2	8.46583	61.0959			18.7742	61.0959		FKH2	3.25424	0.0124338	0.0114759
FRP1		1461.31	5930.13	2678.09	1375.12	627.785	464.652		3724.98	5930.13	4847.56	1375.12	1493.04	788.671		FRP1	4834.22	1218.95			10720.6	1218.95		FRP1	0.113701	0.00579502	0.00762666
FRP2		478.31	969.128	494.093	437.12	204.785	113.652		1219.24	969.128	894.348	437.12	487.034	192.906		FRP2	1027.57	372.354			2278.8	372.354		FRP2	0.163399	0.00806601	0.00928851
FRP3		717.31	715.128	561.093	2562.12	1100.78	1496.65		1828.47	715.128	1015.62	2562.12	2617.97	2540.32		FRP3	1186.41	2573.47			2631.03	2573.47		FRP3	0.978122	0.0141337	0.0123554
FTR1		1179.31	3928.13	1891.09	5707.12	2288.78	1737.65		3006.14	3928.13	3423.03	5707.12	5443.35	2949.38		FTR1	3452.43	4699.95			7656.28	4699.95		FTR1	0.613869	0.245797	0.108475
GAL1		857.31	1840.13	1364.09	2065.12	645.785	1030.65		2185.34	1840.13	2469.12	2065.12	1535.85	1749.36		GAL1	2164.86	1783.45			4800.9	1783.45		GAL1	0.371482	0.184483	0.086601
GAL4		107.31	230.128	130.093	735.12	327.785	600.652		273.541	230.128	235.479	735.12	779.562	1019.51		GAL4	246.383	844.73			546.39	844.73		GAL4	1.54602	0.0025897	0.00526878
GAP2		181.31	242.128	196.093	1525.12	788.785	1244.65		462.172	242.128	354.945	1525.12	1875.95	2112.59		GAP2	353.081	1837.89			783.01	1837.89		GAP2	2.34721	0.00123117	0.00302458
GCA2		104.31	201.128	133.093	1694.12	462.785	1613.65		265.893	201.128	240.91	1694.12	1100.63	2738.91		GCA2	235.977	1844.55			523.314	1844.55		GCA2	3.52476	0.0283977	0.0201986
GCN4		453.31	1006.13	574.093	1893.12	806.785	796.652		1155.52	1006.13	1039.15	1893.12	1918.75	1352.19		GCN4	1066.93	1721.35			2366.08	1721.35		GCN4	0.727513	0.0262799	0.0191765
GIS2		140.31	246.128	196.093	1222.12	481.785	417.652		357.66	246.128	354.945	1222.12	1145.82	708.896		GIS2	319.577	1025.61			708.71	1025.61		GIS2	1.44715	0.0126073	0.0114759
GNP1		2038.31	5267.13	2802.09	9457.12	3899.78	5357.65		5195.79	5267.13	5072.01	9457.12	9274.75	9093.73		GNP1	5178.31	9275.2			11483.7	9275.2		GNP1	0.807687	4.30226e-06	7.92691e-05
GPD2		41.3102	60.1276	100.093	1188.12	365.785	240.652		105.302	60.1276	181.177	1188.12	869.936	408.468		GPD2	115.536	822.175			256.217	822.175		GPD2	3.2089	0.0367582	0.0248347
HAC1		132.31	197.128	162.093	826.12	337.785	180.652		337.267	197.128	293.402	826.12	803.345	306.628		HAC1	275.932	645.364			611.921	645.364		HAC1	1.05465	0.101641	0.0535067
HAP2		105.31	325.128	168.093	443.12	227.785	179.652		268.443	325.128	304.262	443.12	541.735	304.931		HAP2	299.278	429.929			663.692	429.929		HAP2	0.647784	0.138079	0.0692273
HAP3		2.31018	1	2.09344	77.1204	15.785	1		5.8888	1	3.78929	77.1204	37.541	1.69734		HAP3	3.55936	38.7862			7.89341	38.7862		HAP3	4.91375	0.181855	0.0864692
HAP43		130.31	233.128	115.093	391.12	211.785	110.652		332.169	233.128	208.328	391.12	503.682	187.814		HAP43	257.875	360.872			571.876	360.872		HAP43	0.631033	0.360672	0.151894
HEM1		59.3102	75.1276	71.0934	307.12	133.785	97.6525		151.186	75.1276	128.685	307.12	318.177	165.749		HEM1	118.333	263.682			262.42	263.682		HEM1	1.00481	0.0545843	0.0340921
HGT7		3011.31	7201.13	3900.09	3501.12	1465.78	1831.65		7676.03	7201.13	7059.48	3501.12	3486.04	3108.93		HGT7	7312.21	3365.36			16215.9	3365.36		HGT7	0.207535	6.34721e-05	0.000668271
HOG1		47.3102	105.128	91.0934	561.12	244.785	74.6525		120.597	105.128	164.886	561.12	582.165	126.71		HOG1	130.204	423.332			288.746	423.332		HOG1	1.46611	0.121475	0.063047
HSP104		2470.31	5710.13	2371.09	52929.1	21941.8	56145.7		6296.98	5710.13	4291.87	52929.1	52183.5	95298		HSP104	5432.99	66803.6			12048.5	66803.6		HSP104	5.54457	0.0126126	0.0114759
HSP70		1834.31	4204.13	2031.09	60835.1	24831.8	66680.7		4675.78	4204.13	3676.44	60835.1	59056.7	113179		HSP70	4185.45	77690.4			9281.85	77690.4		HSP70	8.37015	0.014375	0.0123554
HTA1		949.31	2127.13	1322.09	2714.12	1360.78	1114.65		2419.85	2127.13	2393.09	2714.12	3236.32	1891.94		HTA1	2313.36	2614.13			5130.21	2614.13		HTA1	0.509555	0.496243	0.205467
HTA2		496.31	842.128	658.093	1923.12	822.785	544.652		1265.13	842.128	1191.2	1923.12	1956.81	924.458		HTA2	1099.49	1601.46			2438.27	1601.46		HTA2	0.656803	0.238779	0.106012
HWP1		2117.31	6642.13	2973.09	4920.12	2596.78	1444.65		5397.16	6642.13	5381.54	4920.12	6175.86	2452.06		HWP1	5806.94	4516.01			12877.8	4516.01		HWP1	0.350684	0.332079	0.14147
HYR1		353.31	1325.13	526.093	1343.12	863.785	364.652		900.611	1325.13	952.271	1343.12	2054.32	618.938		HYR1	1059.34	1338.79			2349.24	1338.79		HYR1	0.569884	0.555921	0.227619
IFD6		8.31018	51.1276	21.0934	625.12	187.785	518.652		21.1832	51.1276	38.1808	625.12	446.604	880.327		IFD6	36.8305	650.684			81.6771	650.684		IFD6	7.96654	0.00824408	0.00934752
IHD1		1660.31	3036.13	1568.09	6595.12	2969.78	2681.65		4232.24	3036.13	2838.37	6595.12	7062.96	4551.66		IHD1	3368.91	6069.91			7471.06	6069.91		IHD1	0.812457	0.0380182	0.0250173
INO4		20.3102	24.1276	32.0934	117.12	86.785	10.6525		51.772	24.1276	58.0917	117.12	206.398	18.0808		INO4	44.6637	113.867			99.0484	113.867		INO4	1.14961	0.279555	0.122638
IRE1		62.3102	135.128	61.0934	451.12	245.785	198.652		158.833	135.128	110.584	451.12	584.544	337.18		IRE1	134.848	457.615			299.046	457.615		IRE1	1.53025	0.0114041	0.0114118
IRO1		187.31	394.128	219.093	1101.12	541.785	283.652		477.466	394.128	396.577	1101.12	1288.51	481.453		IRO1	422.723	957.029			937.452	957.029		IRO1	1.02088	0.0950285	0.0507507
KIP4		168.31	470.128	267.093	767.12	329.785	242.652		429.034	470.128	483.46	767.12	784.319	411.863		KIP4	460.874	654.434			1022.06	654.434		KIP4	0.640312	0.189202	0.0882546
KRE1		199.31	378.128	187.093	1944.12	748.785	655.652		508.055	378.128	338.654	1944.12	1780.81	1112.86		KRE1	408.279	1612.6			905.419	1612.6		KRE1	1.78106	0.00971096	0.0103724
MAC1		13.3102	8.12755	10.0934	49.1204	36.785	24.6525		33.9285	8.12755	18.2699	49.1204	87.4847	41.8435		MAC1	20.1087	59.4829			44.5939	59.4829		MAC1	1.33388	0.0698977	0.0399338
MAE1		93.3102	144.128	113.093	658.12	234.785	512.652		237.854	144.128	204.708	658.12	558.383	870.143		MAE1	195.563	695.549			433.69	695.549		MAE1	1.60379	0.00646304	0.00793877
MBF1		671.31	1641.13	936.093	5331.12	2253.78	1819.65		1711.21	1641.13	1694.4	5331.12	5360.11	3088.56		MBF1	1682.25	4593.27			3730.63	4593.27		MBF1	1.23123	0.0180324	0.0142832
MDM34		1875.31	5522.13	2956.09	9192.12	3719.78	3500.65		4780.29	5522.13	5350.76	9192.12	8846.66	5941.78		MDM34	5217.73	7993.52			11571.1	7993.52		MDM34	0.690819	0.0580924	0.0355753
MET28		159.31	365.128	244.093	1024.12	477.785	384.652		406.092	365.128	441.829	1024.12	1136.3	652.884		MET28	404.349	937.769			896.705	937.769		MET28	1.0458	0.0225501	0.0167942
NDT80		135.31	281.128	136.093	557.12	250.785	259.652		344.915	281.128	246.34	557.12	596.435	440.717		NDT80	290.794	531.424			644.879	531.424		NDT80	0.824069	0.011879	0.0114759
NPR1		32.3102	82.1276	55.0934	272.12	140.785	131.652		82.3608	82.1276	99.7235	272.12	334.825	223.458		NPR1	88.0706	276.801			195.31	276.801		NPR1	1.41724	0.00450209	0.00652314
NRG1		428.31	1038.13	572.093	1	1	1		1091.79	1038.13	1035.53	1	2.37827	1.69734		NRG1	1055.15	1.69187			2339.95	1.69187		NRG1	0.000723036	5.49985e-07	2.0267e-05
PCK1		2098.31	3096.13	2106.09	8378.12	3941.78	2850.65		5348.73	3096.13	3812.2	8378.12	9374.64	4838.51		PCK1	4085.68	7530.42			9060.61	7530.42		PCK1	0.831117	0.0872702	0.0483595
PES1		1	1	1.09344	67.1204	16.785	18.6525		1	1	1	67.1204	39.9193	31.6595		PES1	1	46.233			1	46.233		PES1	46.233	0.0134506	0.0120891
PFK2		839.31	2386.13	1134.09	5173.12	2603.78	3974.65		2139.46	2386.13	2052.8	5173.12	6192.51	6746.32		PFK2	2192.79	6037.32			4862.85	6037.32		PFK2	1.24152	0.00123052	0.00302458
PGA13		455.31	983.128	567.093	10114.1	4071.78	5758.65		1160.62	983.128	1026.48	10114.1	9683.81	9774.36		PGA13	1056.74	9857.43			2343.48	9857.43		PGA13	4.20632	3.99767e-07	2.0267e-05
PGA17		37.3102	12.1276	26.0934	51.1204	27.785	1.65248		95.1061	12.1276	47.2312	51.1204	66.0803	2.80481		PGA17	51.4883	40.0018			114.183	40.0018		PGA17	0.350331	0.727332	0.291328
PGA25		12.3102	2.12755	3.09344	15.1204	18.785	1		31.3795	2.12755	5.59937	15.1204	44.6758	1.69734		PGA25	13.0355	20.4978			28.9081	20.4978		PGA25	0.709071	0.65923	0.268427
PGA34		161.31	334.128	151.093	66.1204	59.785	43.6525		411.19	334.128	273.491	66.1204	142.185	74.0929		PGA34	339.603	94.1327			753.12	94.1327		PGA34	0.124991	0.00621496	0.00779893
PGA37		26.3102	79.1276	24.0934	138.12	71.785	86.6525		67.0664	79.1276	43.611	138.12	170.724	147.078		PGA37	63.2683	151.974			140.307	151.974		PGA37	1.08316	0.00339852	0.00582366
PGA48		839.31	2785.13	1305.09	1605.12	693.785	745.652		2139.46	2785.13	2362.32	1605.12	1650.01	1265.62		PGA48	2428.97	1506.92			5386.6	1506.92		PGA48	0.279753	0.0148527	0.0124391
PGA53		13.3102	23.1276	20.0934	244.12	92.785	104.652		33.9285	23.1276	36.3707	244.12	220.668	177.63		PGA53	31.1423	214.14			69.0626	214.14		PGA53	3.10066	0.000775315	0.00219772
PGA7		1222.31	3201.13	1570.09	811.12	431.785	263.652		3115.75	3201.13	2841.99	811.12	1026.9	447.507		PGA7	3052.96	761.843			6770.38	761.843		PGA7	0.112526	0.000336511	0.00137783
PHO89		148.31	396.128	204.093	295.12	146.785	55.6525		378.052	396.128	369.425	295.12	349.095	94.4609		PHO89	381.202	246.225			845.371	246.225		PHO89	0.291263	0.158036	0.0766265
PHR1		950.31	1769.13	1010.09	4104.12	1794.78	940.652		2422.4	1769.13	1828.35	4104.12	4268.49	1596.6		PHR1	2006.63	3323.07			4449.99	3323.07		PHR1	0.746759	0.212914	0.0962685
PHR2		329.31	477.128	365.093	1704.12	777.785	847.652		839.433	477.128	660.848	1704.12	1849.78	1438.75		PHR2	659.136	1664.22			1461.73	1664.22		PHR2	1.13853	0.00323618	0.00581723
PIL1		1349.31	2297.13	1840.09	7455.12	3232.78	4265.65		3439.48	2297.13	3330.72	7455.12	7688.44	7240.24		PIL1	3022.44	7461.27			6702.71	7461.27		PIL1	1.11317	0.000327581	0.00137783
PIR1		783.31	1921.13	1508.09	6076.12	1954.78	3292.65		1996.71	1921.13	2729.77	6076.12	4649.01	5588.74		PIR1	2215.87	5437.96			4914.02	5437.96		PIR1	1.10662	0.00280714	0.00544438
PLB5		114.31	264.128	183.093	564.12	237.785	343.652		291.384	264.128	331.414	564.12	565.517	583.294		PLB5	295.642	570.977			655.629	570.977		PLB5	0.870885	0.000177473	0.00108998
POL1		22.3102	48.1276	24.0934	212.12	102.785	77.6525		56.8701	48.1276	43.611	212.12	244.451	131.802		POL1	49.5362	196.124			109.854	196.124		POL1	1.78532	0.0121754	0.0114759
PRA1		844.31	987.128	732.093	376.12	282.785	107.652		2152.2	987.128	1325.15	376.12	672.54	182.722		PRA1	1488.16	410.461			3300.21	410.461		PRA1	0.124374	0.0450232	0.0291071
RBR1		20.3102	28.1276	80.0934	652.12	377.785	94.6525		51.772	28.1276	144.975	652.12	898.476	160.657		RBR1	74.9583	570.418			166.231	570.418		RBR1	3.43147	0.0872304	0.0483595
RBR2		14.3102	0.127551	8.09344	115.12	60.785	16.6525		36.4776	0.127551	14.6498	115.12	144.563	28.2648		RBR2	17.085	95.9828			37.8884	95.9828		RBR2	2.5333	0.0965426	0.0511884
RBT1		1	1	0.0934392	8.12036	9.78499	8.65248		1	1	1	8.12036	23.2714	14.6862		RBT1	1	15.3593			1	15.3593		RBT1	15.3593	0.0306906	0.0215419
RBT5		5300.31	12722.1	5412.09	3795.12	1887.78	1200.65		13510.8	12722.1	9796.32	3795.12	4489.67	2037.91		RBT5	12009.8	3440.9			26633.4	3440.9		RBT5	0.129195	0.00311282	0.00576623
RCT1		2100.31	3046.13	2114.09	10379.1	4940.78	2824.65		5353.83	3046.13	3826.68	10379.1	11750.5	4794.38		RCT1	4075.54	8974.68			9038.12	8974.68		RCT1	0.992981	0.0932421	0.0501602
RFG1		399.31	631.128	403.093	3285.12	984.785	1258.65		1017.87	631.128	729.631	3285.12	2342.09	2136.36		RFG1	792.876	2587.85			1758.32	2587.85		RFG1	1.47178	0.00850715	0.00935786
RFX2		42.3102	108.128	70.0934	367.12	178.785	100.652		107.851	108.128	126.875	367.12	425.199	170.841		RFX2	114.285	321.054			253.443	321.054		RFX2	1.26677	0.0553469	0.0342779
RHR2		148.31	446.128	473.093	4468.12	1346.78	485.652		378.052	446.128	856.337	4468.12	3203.02	824.315		RHR2	560.172	2831.82			1242.26	2831.82		RHR2	2.27956	0.102923	0.0537975
RIM101		1186.31	3754.13	1780.09	4152.12	1946.78	2574.65		3023.98	3754.13	3222.11	4152.12	4629.98	4370.05		RIM101	3333.41	4384.05			7392.32	4384.05		RIM101	0.593055	0.0152089	0.0124544
RNR22		263.31	1108.13	446.093	1892.12	754.785	1462.65		671.195	1108.13	807.465	1892.12	1795.08	2482.61		RNR22	862.262	2056.61			1912.19	2056.61		RNR22	1.07552	0.00887007	0.00961359
ROB1		230.31	427.128	272.093	1270.12	477.785	501.652		587.076	427.128	492.511	1270.12	1136.3	851.473		ROB1	502.238	1085.97			1113.79	1085.97		ROB1	0.975021	0.0114582	0.0114118
RPN4		196.31	528.128	288.093	4249.12	1401.78	2525.65		500.408	528.128	521.472	4249.12	3333.83	4286.88		RPN4	516.669	3956.61			1145.79	3956.61		RPN4	3.45317	0.000383227	0.00147569
RTA3		1	1	1	61.1204	22.785	41.6525		1	1	1	61.1204	54.1889	70.6982		RTA3	1	62.0025			1	62.0025		RTA3	62.0025	0.000218326	0.00123418
SAP1		1	1	1	23.1204	25.785	14.6525		1	1	1	23.1204	61.3237	24.8702		SAP1	1	36.4381			1	36.4381		SAP1	36.4381	0.0465966	0.0297694
SAP10		1.31018	4.12755	11.0934	65.1204	27.785	15.6525		3.33973	4.12755	20.08	65.1204	66.0803	26.5675		SAP10	9.18243	52.5894			20.3634	52.5894		SAP10	2.58255	0.0370668	0.0248347
SAP2		1	1	1	2.12036	4.78499	7.65248		1	1	1	2.12036	11.38	12.9888		SAP2	1	8.82973			1	8.82973		SAP2	8.82973	0.0818596	0.0460538
SAP4		36.3102	44.1276	78.0934	608.12	291.785	30.6525		92.557	44.1276	141.355	608.12	693.944	52.0275		SAP4	92.68	451.364			205.532	451.364		SAP4	2.19608	0.152213	0.0747874
SAP5		316.31	1503.13	655.093	1284.12	766.785	129.652		806.295	1503.13	1185.77	1284.12	1823.62	220.064		SAP5	1165.06	1109.27			2583.7	1109.27		SAP5	0.429333	0.918525	0.362007
SAP6		1.31018	31.1276	41.0934	157.12	68.785	12.6525		3.33973	31.1276	74.3824	157.12	163.589	21.4755		SAP6	36.2832	114.062			80.4634	114.062		SAP6	1.41756	0.200022	0.092135
SAP9		522.31	1146.13	741.093	1142.12	502.785	608.652		1331.4	1146.13	1341.44	1142.12	1195.76	1033.09		SAP9	1272.99	1123.66			2823.04	1123.66		SAP9	0.39803	0.133573	0.0688416
SCW11		14.3102	33.1276	30.0934	8.12036	9.78499	6.65248		36.4776	33.1276	54.4715	8.12036	23.2714	11.2915		SCW11	41.3589	14.2277			91.7194	14.2277		SCW11	0.155123	0.0283074	0.0201986
SCW4		66.3102	26.1276	51.0934	33.1204	18.785	1		169.029	26.1276	92.4832	33.1204	44.6758	1.69734		SCW4	95.8799	26.4978			212.628	26.4978		SCW4	0.124621	0.183837	0.086601
SEF1		92.3102	222.128	153.093	441.12	196.785	80.6525		235.305	222.128	277.111	441.12	468.008	136.894		SEF1	244.848	348.674			542.986	348.674		SEF1	0.642143	0.388664	0.161834
SEF2		102.31	189.128	107.093	290.12	112.785	66.6525		260.795	189.128	193.848	290.12	268.233	113.132		SEF2	214.59	223.828			475.885	223.828		SEF2	0.470341	0.885699	0.350946
SGA1		15.3102	60.1276	42.0934	231.12	90.785	42.6525		39.0266	60.1276	76.1925	231.12	215.911	72.3956		SGA1	58.4489	173.142			129.619	173.142		SGA1	1.33578	0.0907559	0.0491817
SIN3		71.3102	132.128	86.0934	508.12	195.785	211.652		181.774	132.128	155.836	508.12	465.63	359.245		SIN3	156.579	444.332			347.238	444.332		SIN3	1.27962	0.00347681	0.00582366
SIT1		276.31	619.128	360.093	848.12	317.785	135.652		704.333	619.128	651.798	848.12	755.779	230.248		SIT1	658.419	611.382			1460.14	611.382		SIT1	0.418715	0.820365	0.326815
SMC2		1	7.12755	7.09344	81.1204	29.785	10.6525		1	7.12755	12.8397	81.1204	70.8368	18.0808		SMC2	6.98908	56.6793			15.4993	56.6793		SMC2	3.65689	0.0662926	0.0390331
SOD4		89.3102	96.1276	132.093	552.12	263.785	96.6525		227.657	96.1276	239.1	552.12	627.353	164.052		SOD4	187.628	447.842			416.093	447.842		SOD4	1.0763	0.159292	0.0767309
SOD5		5256.31	13061.1	6217.09	10717.1	5160.78	2899.65		13398.7	13061.1	11253.4	10717.1	12273.8	4921.68		SOD5	12571.1	9304.19			27878.2	9304.19		SOD5	0.333744	0.234166	0.104594
SOD6		125.31	292.128	162.093	298.12	104.785	175.652		319.424	292.128	293.402	298.12	249.207	298.141		SOD6	301.651	281.823			668.956	281.823		SOD6	0.421288	0.345914	0.146516
SOG2		31.3102	71.1276	44.0934	203.12	113.785	112.652		79.8117	71.1276	79.8126	203.12	270.612	191.209		SOG2	76.9173	221.647			170.575	221.647		SOG2	1.29941	0.00435507	0.00652314
SSB1		424.31	770.128	581.093	4564.12	1983.78	1347.65		1081.59	770.128	1051.83	4564.12	4717.98	2287.42		SSB1	967.849	3856.51			2146.35	3856.51		SSB1	1.79678	0.0218272	0.0165842
STF2		12599.3	37031.1	20278.1	64307.1	25524.8	39199.7		32116.5	37031.1	36705	64307.1	60704.9	66535		STF2	35284.2	63849			78247.9	63849		STF2	0.815984	0.00025181	0.00123723
STP2		940.31	2543.13	1453.09	5429.12	2218.78	2746.65		2396.91	2543.13	2630.21	5429.12	5276.88	4661.99		STP2	2523.42	5122.66			5596.05	5122.66		STP2	0.915407	0.000440967	0.00153031
SUT1		69.3102	160.128	96.0934	301.12	118.785	73.6525		176.676	160.128	173.937	301.12	282.503	125.013		SUT1	170.247	236.212			377.548	236.212		SUT1	0.625649	0.304808	0.132143
TEC1		799.31	1876.13	1177.09	4765.12	1706.78	1795.65		2037.49	1876.13	2130.63	4765.12	4059.2	3047.82		TEC1	2014.75	3957.38			4468.01	3957.38		TEC1	0.885715	0.0182173	0.0142832
TPK1		23.3102	103.128	73.0934	161.12	76.785	47.6525		59.4192	103.128	132.305	161.12	182.616	80.8822		TPK1	98.2839	141.539			217.959	141.539		TPK1	0.649386	0.313042	0.134135
TPK2		66.3102	111.128	92.0934	514.12	183.785	335.652		169.029	111.128	166.696	514.12	437.091	569.715		TPK2	148.951	506.975			330.321	506.975		TPK2	1.5348	0.00112243	0.00302458
TPS2		1564.31	5567.13	2664.09	11709.1	4105.78	7000.65		3987.53	5567.13	4822.22	11709.1	9764.67	11882.5		TPS2	4792.29	11118.8			10627.6	11118.8		TPS2	1.04621	0.00150486	0.00346588
TRR1		133.31	203.128	129.093	473.12	233.785	83.6525		339.816	203.128	233.669	473.12	556.004	141.986		TRR1	258.871	390.37			574.085	390.37		TRR1	0.679988	0.379051	0.158727
TRX1		297.31	543.128	374.093	2194.12	1044.78	681.652		757.863	543.128	677.139	2194.12	2484.78	1156.99		TRX1	659.377	1945.3			1462.26	1945.3		TRX1	1.33033	0.0344097	0.0237009
TTR1		133.31	235.128	208.093	1440.12	676.785	692.652		339.816	235.128	376.666	1440.12	1609.58	1175.66		TTR1	317.203	1408.45			703.445	1408.45		TTR1	2.00223	0.00120873	0.00302458
TUP1		160.31	308.128	194.093	1074.12	468.785	655.652		408.641	308.128	351.325	1074.12	1114.9	1112.86		TUP1	356.031	1100.63			789.552	1100.63		TUP1	1.39399	2.01965e-05	0.000297696
TYE7		1713.31	6180.13	3313.09	12967.1	4527.78	7089.65		4367.34	6180.13	5996.96	12967.1	10768.3	12033.5		TYE7	5514.81	11923			12229.9	11923		TYE7	0.974904	0.00172552	0.00385365
UCF1		18603.3	52473.1	25949.1	108971	43086.8	48617.7		47421.1	52473.1	46969.9	108971	102472	82520.5		UCF1	48954.7	97987.9			108564	97987.9		UCF1	0.90258	0.00384607	0.00603097
UGA32		25.3102	31.1276	43.0934	194.12	94.785	73.6525		64.5173	31.1276	78.0026	194.12	225.425	125.013		UGA32	57.8825	181.519			128.363	181.519		UGA32	1.41411	0.0195602	0.0151746
UGP1		283.31	474.128	320.093	2238.12	888.785	1230.65		722.176	474.128	579.395	2238.12	2113.77	2088.83		UGP1	591.899	2146.91			1312.62	2146.91		UGP1	1.63559	5.35754e-05	0.000658085
UME6		52.3102	83.1276	81.0934	317.12	159.785	51.6525		133.342	83.1276	146.786	317.12	380.012	87.6716		UME6	121.085	261.601			268.524	261.601		UME6	0.97422	0.197149	0.0913827
UPC2		28.3102	93.1276	57.0934	289.12	106.785	248.652		72.1645	93.1276	103.344	289.12	253.964	422.047		UPC2	89.5452	321.71			198.58	321.71		UPC2	1.62006	0.0111203	0.0113829
WH11		1661.31	4984.13	5923.09	35330.1	19078.8	32919.7		4234.79	4984.13	10721.3	35330.1	45374.5	55875.7		WH11	6646.73	45526.8			14740.1	45526.8		WH11	3.08864	0.00345059	0.00582366
YHB1		842.31	985.128	825.093	1302.12	521.785	324.652		2147.1	985.128	1493.48	1302.12	1240.95	551.044		YHB1	1541.91	1031.37			3419.4	1031.37		YHB1	0.301623	0.284658	0.124138
YWP1		418.31	1411.13	762.093	2512.12	860.785	3337.65		1066.3	1411.13	1379.45	2512.12	2047.18	5665.12		YWP1	1285.63	3408.14			2851.07	3408.14		YWP1	1.19539	0.13656	0.0689349
ZAP1		101.31	138.128	87.0934	176.12	108.785	64.6525		258.246	138.128	157.646	176.12	258.72	109.737		ZAP1	184.673	181.526			409.54	181.526		ZAP1	0.443243	0.958568	0.375779
ZCF20		11.3102	53.1276	13.0934	17.1204	21.785	1		28.8304	53.1276	23.7002	17.1204	51.8106	1.69734		ZCF20	35.2194	23.5428			78.1042	23.5428		ZCF20	0.301428	0.538427	0.221687
ZCF3		47.3102	74.1276	65.0934	282.12	115.785	39.6525		120.597	74.1276	117.824	282.12	275.368	67.3036		ZCF3	104.183	208.264			231.041	208.264		ZCF3	0.901417	0.222323	0.0999098
ZCF31		3.31018	4.12755	8.09344	112.12	54.785	100.652		8.43786	4.12755	14.6498	112.12	130.294	170.841		ZCF31	9.07173	137.752			20.1179	137.752		ZCF31	6.84723	0.00187068	0.00405497
ZCF34		12.3102	16.1276	15.0934	83.1204	61.785	46.6525		31.3795	16.1276	27.3203	83.1204	146.942	79.1849		ZCF34	24.9424	103.082			55.3136	103.082		ZCF34	1.8636	0.025258	0.0186151
ZCF39		111.31	236.128	173.093	646.12	271.785	196.652		283.737	236.128	313.313	646.12	646.379	333.785		ZCF39	277.726	542.095			615.898	542.095		ZCF39	0.88017	0.068132	0.0392645
ZCF7		1	1	1	27.1204	18.785	7.65248		1	1	1.81008	27.1204	44.6758	12.9888		ZCF7	1.27003	28.2617			2.81647	28.2617		ZCF7	10.0344	0.0422295	0.0275426
ZRT1		595.31	901.128	559.093	284.12	172.785	67.6525		1517.48	901.128	1012	284.12	410.93	114.829		ZRT1	1143.54	269.96			2535.97	269.96		ZRT1	0.106452	0.0137375	0.0121982
ZRT2		678.31	1235.13	751.093	964.12	450.785	265.652		1729.06	1235.13	1359.54	964.12	1072.09	450.901		ZRT2	1441.24	829.037			3196.17	829.037		ZRT2	0.259385	0.0649086	0.0385787
orf19.1424		23.3102	38.1276	40.0934	261.12	96.785	110.652		59.4192	38.1276	72.5723	261.12	230.181	187.814		orf19.1424	56.7063	226.372			125.755	226.372		orf19.1424	1.80011	0.0019512	0.00410868
orf19.1534		93.3102	298.128	138.093	175.12	64.785	94.6525		237.854	298.128	249.96	175.12	154.076	160.657		orf19.1534	261.98	163.285			580.98	163.285		orf19.1534	0.28105	0.00708195	0.00841838
orf19.1691		92.3102	168.128	83.0934	1266.12	317.785	946.652		235.305	168.128	150.406	1266.12	755.779	1606.79		orf19.1691	184.613	1209.56			409.406	1209.56		orf19.1691	2.95444	0.014585	0.0123554
orf19.1862		401.31	749.128	640.093	4216.12	2131.78	1853.65		1022.97	749.128	1158.62	4216.12	5069.97	3146.27		orf19.1862	976.905	4144.12			2166.43	4144.12		orf19.1862	1.91288	0.00511451	0.00698036
orf19.2125		1048.31	1513.13	1013.09	5239.12	2220.78	1561.65		2672.21	1513.13	1833.78	5239.12	5281.63	2650.65		orf19.2125	2006.37	4390.47			4449.43	4390.47		orf19.2125	0.986749	0.0635195	0.03806
orf19.3615		134.31	223.128	180.093	493.12	182.785	71.6525		342.365	223.128	325.983	493.12	434.712	121.618		orf19.3615	297.159	349.817			658.994	349.817		orf19.3615	0.530836	0.686415	0.276441
orf19.409		900.31	1862.13	1389.09	5236.12	2040.78	2028.65		2294.95	1862.13	2514.37	5236.12	4853.54	3443.3		orf19.409	2223.82	4510.99			4931.64	4510.99		orf19.409	0.914704	0.0167038	0.0134926
orf19.411		121.31	461.128	168.093	713.12	338.785	392.652		309.228	461.128	304.262	713.12	805.723	666.463		orf19.411	358.206	728.435			794.375	728.435		orf19.411	0.916993	0.00489773	0.00694159
orf19.4174		32.3102	70.1276	37.0934	123.12	70.785	74.6525		82.3608	70.1276	67.1421	123.12	168.346	126.71		orf19.4174	73.2101	139.392			162.354	139.392		orf19.4174	0.858569	0.0122339	0.0114759
orf19.449		2110.31	7569.13	3886.09	14640.1	6214.78	7154.65		5379.32	7569.13	7034.14	14640.1	14780.5	12143.8		orf19.449	6660.86	13854.8			14771.4	13854.8		orf19.449	0.937946	0.00264512	0.00526878
orf19.4706		247.31	416.128	318.093	1632.12	614.785	375.652		630.41	416.128	575.774	1632.12	1462.13	637.608		orf19.4706	540.771	1243.95			1199.24	1243.95		orf19.4706	1.03729	0.0885193	0.0486856
orf19.5517		18.3102	39.1276	127.093	1016.12	510.785	117.652		46.6738	39.1276	230.049	1016.12	1214.79	199.696		orf19.5517	105.284	810.201			233.482	810.201		orf19.5517	3.47008	0.0901007	0.0491817
orf19.5626		1704.31	6158.13	3472.09	9398.12	3334.78	4089.65		4344.4	6158.13	6284.77	9398.12	7931.03	6941.51		orf19.5626	5595.76	8090.22			12409.4	8090.22		orf19.5626	0.651942	0.0584072	0.0355753
orf19.5848		28.3102	158.128	80.0934	209.12	99.785	83.6525		72.1645	158.128	144.975	209.12	237.316	141.986		orf19.5848	125.089	196.141			277.404	196.141		orf19.5848	0.70706	0.141887	0.070656
orf19.6578		751.31	2157.13	1014.09	6234.12	2561.78	4503.65		1915.14	2157.13	1835.59	6234.12	6092.62	7644.21		orf19.6578	1969.29	6656.98			4367.18	6656.98		orf19.6578	1.52432	0.000747202	0.00219772
orf19.6660		38.3102	93.1276	98.0934	434.12	164.785	159.652		97.6552	93.1276	177.557	434.12	391.904	270.984		orf19.6660	122.78	365.669			272.283	365.669		orf19.6660	1.34298	0.0123169	0.0114759
orf19.670.2		7421.31	22298.1	12075.1	60418.1	27819.8	31966.7		18917.4	22298.1	21856.9	60418.1	66163	54258.1		orf19.670.2	21024.1	60279.8			46624.1	60279.8		orf19.670.2	1.29289	0.000400458	0.00147569
ARP3		29.3102	32.1276	34.0934	190.12	114.785	66.6525		74.7136	32.1276	61.7118	190.12	272.99	113.132		ARP3	56.1843	192.081			124.597	192.081		ARP3	1.54162	0.0468555	0.0297694
CLN3		367.31	823.128	540.093	3169.12	1391.78	1338.65		936.298	823.128	977.612	3169.12	3310.04	2272.14		CLN3	912.346	2917.1			2023.26	2917.1		CLN3	1.44178	0.00363975	0.00596111
CMK2		36.3102	69.1276	44.0934	378.12	148.785	110.652		92.557	69.1276	79.8126	378.12	353.851	187.814		CMK2	80.4991	306.595			178.519	306.595		CMK2	1.71744	0.0198312	0.0152246
YRA1		98.3102	230.128	167.093	769.12	344.785	372.652		250.599	230.128	302.452	769.12	819.993	632.516		YRA1	261.06	740.543			578.938	740.543		YRA1	1.27914	0.00132679	0.00315433
orf19.3456		5.31018	17.1276	7.09344	33.1204	29.785	22.6525		13.536	17.1276	12.8397	33.1204	70.8368	38.4488		orf19.3456	14.5011	47.4687			32.1583	47.4687		orf19.3456	1.4761	0.0498267	0.0313866
Sum		138800	353811	195467	784642	329921	462278									Sum	353819	784645
NF		2.54907	1	1.81008	1	2.37827	1.69734									NF	2.21765	1

## Sheet: nrg1-78042_Ear
Probe Name		Cpunts after background subtractions							Normalize counts - 78042			Normalize counts - nrg1-78042				Avg Counts			Normalize to highest counts			Probe Name	nrg1ΔΔ-78042/78042
		78042.1	78042.2	78042.3	nrg1ΔΔ-78042.1	nrg1ΔΔ-78042.2	nrg1ΔΔ-78042.3		78042.1	78042.2	78042.3	nrg1ΔΔ-78042.1	nrg1ΔΔ-78042.2	nrg1ΔΔ-78042.3		Avg_78042	Avg_nrg1-78042		78042	nrg1-78042			FC	T-Test	FDR
ACE2		34.1222	13.5394	1	19.4506	6.64345	22.8216		34.1222	28.3257	1	19.4506	13.2554	32.6613		21.1493	21.7891		32.4829	21.7891		ACE2	0.670788	0.959036	0.766489
ACS1		2908.12	1963.54	2172.04	1001.45	790.643	1170.82		2908.12	4107.91	5720.09	1001.45	1577.54	1675.63		4245.37	1418.21		6520.4	1418.21		ACS1	0.217503	0.0282982	0.0703063
ACS2		743.122	386.539	326.036	791.451	509.643	980.822		743.122	808.677	858.62	791.451	1016.87	1403.71		803.473	1070.68		1234.04	1070.68		ACS2	0.867619	0.215732	0.287046
ADH5		3997.12	1814.54	1970.04	9946.45	3901.64	4445.82		3997.12	3796.19	5188.12	9946.45	7784.8	6362.68		4327.14	8031.31		6645.99	8031.31		ADH5	1.20844	0.0304565	0.074386
AHR1		215.122	104.539	35.0358	2208.45	1190.64	1267.82		215.122	218.706	92.2673	2208.45	2375.64	1814.46		175.365	2132.85		269.341	2132.85		AHR1	7.91878	0.000335875	0.00572308
ALS1		1800.12	1094.54	963.036	1296.45	883.643	976.822		1800.12	2289.88	2536.17	1296.45	1763.1	1397.99		2208.72	1485.85		3392.34	1485.85		ALS1	0.438	0.0490396	0.102415
ALS2		49.1222	27.5394	3.03577	13.4506	7.64345	17.8216		49.1222	57.615	7.99475	13.4506	15.2507	25.5055		38.244	18.069		58.7384	18.069		ALS2	0.307618	0.270088	0.327943
ALS3		913.122	407.539	148.036	5998.45	3680.64	3837.82		913.122	852.611	389.855	5998.45	7343.84	5492.54		718.529	6278.28		1103.58	6278.28		ALS3	5.68902	0.000647132	0.00717321
ALS4		1415.12	716.539	657.036	634.451	499.643	696.822		1415.12	1499.07	1730.31	634.451	996.919	997.263		1548.17	876.211		2377.81	876.211		ALS4	0.368495	0.0118382	0.0416069
ALS5		3.12224	1	1	1	1	1		1	1	1	1	1	1		1	1		1	1		ALS5	1	1	0.766489
ALS6		1	1	1	0.450649	1	1		1	1	1	1	1	1		1	1		1	1		ALS6	1	1	0.766489
ALS7		168.122	80.5394	55.0358	182.451	117.643	166.822		168.122	168.496	144.938	182.451	234.729	238.748		160.519	218.643		246.538	218.643		ALS7	0.886852	0.0421764	0.0949628
ALS9		2.12224	1	0.0357699	1	1	1		2.12224	2.09209	0.0942006	1	1	1		1.43618	1		2.20581	1		ALS9	0.453349	0.551135	0.537246
AOX2		889.122	379.539	228.036	620.451	283.643	623.822		889.122	794.032	600.536	620.451	565.943	892.788		761.23	693.061		1169.16	693.061		AOX2	0.592785	0.632841	0.577167
ARG1		52.1222	33.5394	24.0358	31.4506	17.6435	46.8216		52.1222	70.1676	63.2986	31.4506	35.2033	67.0092		61.8628	44.5544		95.0141	44.5544		ARG1	0.468924	0.236664	0.293994
ARG81		116.122	61.5394	48.0358	46.4506	40.6435	35.8216		116.122	128.746	126.503	46.4506	81.0943	51.2664		123.79	59.6038		190.128	59.6038		ARG81	0.313493	0.00507065	0.0257912
BCR1		127.122	57.5394	45.0358	121.451	81.6435	120.822		127.122	120.378	118.602	121.451	162.9	172.915		122.034	152.422		187.43	152.422		BCR1	0.813219	0.129739	0.196793
BRG1		1002.12	398.539	293.036	1254.45	432.643	656.822		1002.12	833.782	771.714	1254.45	863.237	940.017		869.206	1019.23		1335	1019.23		BRG1	0.763472	0.338276	0.376136
CAP1		871.122	375.539	252.036	1350.45	582.643	781.822		871.122	785.664	663.74	1350.45	1162.53	1118.91		773.509	1210.63		1188.02	1210.63		CAP1	1.01903	0.00934045	0.0363773
CAT1		1324.12	1026.54	1127.04	513.451	473.643	945.822		1324.12	2147.62	2968.07	513.451	945.042	1353.62		2146.6	937.372		3296.93	937.372		CAT1	0.284316	0.0858343	0.150838
CDC10		169.122	74.5394	41.0358	197.451	124.643	290.822		169.122	155.943	108.068	197.451	248.696	416.212		144.378	287.453		221.748	287.453		CDC10	1.29631	0.105393	0.176595
CDR1		269.122	155.539	94.0358	174.451	150.643	298.822		269.122	325.403	247.645	174.451	300.573	427.661		280.723	300.895		431.158	300.895		CDR1	0.697876	0.805507	0.695052
CDR2		1.12224	1.53941	1	1	3.64345	3.82157		1.12224	3.22059	1	1	7.26964	5.46928		1.78095	4.57964		2.73532	4.57964		CDR2	1.67426	0.23394	0.293994
CHT2		157.122	106.539	54.0358	497.451	328.643	455.822		157.122	222.89	142.304	497.451	655.729	652.354		174.106	601.845		267.406	601.845		CHT2	2.25068	0.00177638	0.0121894
CHT3		168.122	81.5394	81.0358	1	1	1		168.122	170.588	213.409	1	1	1		184.04	1		282.664	1		CHT3	0.00353777	0.000239334	0.00572308
CIT1		1098.12	654.539	478.036	500.451	430.643	820.822		1098.12	1369.36	1258.91	500.451	859.246	1174.73		1242.13	844.808		1907.77	844.808		CIT1	0.442825	0.131576	0.197501
CPH1		36.1222	13.5394	10.0358	48.4506	31.6435	45.8216		36.1222	28.3257	26.4294	48.4506	63.1369	65.578		30.2924	59.0552		46.5257	59.0552		CPH1	1.2693	0.00928929	0.0363773
CPH2		1128.12	529.539	519.036	1590.45	1041.64	883.822		1128.12	1107.85	1366.89	1590.45	2078.35	1264.89		1200.95	1644.56		1844.52	1644.56		CPH2	0.891593	0.151387	0.218149
CRH11		156.122	114.539	74.0358	101.451	63.6435	127.822		156.122	239.627	194.974	101.451	126.985	182.933		196.908	137.123		302.428	137.123		CRH11	0.453408	0.154188	0.219506
CSA1		3955.12	1657.54	1166.04	652.451	611.643	496.822		3955.12	3467.73	3070.77	652.451	1220.39	711.031		3497.87	861.29		5372.33	861.29		CSA1	0.16032	0.00108652	0.0086982
CSH1		614.122	398.539	275.036	1095.45	701.643	1384.82		614.122	833.782	724.311	1095.45	1399.96	1981.9		724.072	1492.44		1112.09	1492.44		CSH1	1.34201	0.0454373	0.099089
DAK2		301.122	152.539	190.036	275.451	225.643	639.822		301.122	319.127	500.462	275.451	450.218	915.687		373.57	547.118		573.761	547.118		DAK2	0.953565	0.437424	0.456759
DDR48		2342.12	1584.54	1484.04	1689.45	1056.64	2850.82		2342.12	3315.01	3908.23	1689.45	2108.28	4079.98		3188.45	2625.9		4897.09	2625.9		DDR48	0.536217	0.551786	0.537246
DFG5		169.122	112.539	81.0358	230.451	134.643	239.822		169.122	235.443	213.409	230.451	268.649	343.223		205.991	280.774		316.379	280.774		DFG5	0.887462	0.123529	0.193484
ECE1		10500.1	3763.54	1019.04	51643.5	22206.6	27250.8		10500.1	7873.68	2683.65	51643.5	44308	39000.3		7019.15	44983.9		10780.6	44983.9		ECE1	4.17267	0.000929076	0.00836749
ECM331		215.122	134.539	40.0358	255.451	110.643	296.822		215.122	281.469	105.435	255.451	220.763	424.799		200.675	300.337		308.214	300.337		ECM331	0.974444	0.287419	0.345142
EFG1		217.122	99.5394	81.0358	807.451	438.643	495.822		217.122	208.246	213.409	807.451	875.208	709.6		212.926	797.42		327.029	797.42		EFG1	2.43837	0.000263999	0.00572308
ELF1		120.122	54.5394	41.0358	63.4506	33.6435	101.822		120.122	114.102	108.068	63.4506	67.1275	145.723		114.097	92.1004		175.24	92.1004		ELF1	0.525566	0.461843	0.46724
ENA2		525.122	251.539	176.036	1262.45	492.643	622.822		525.122	526.244	463.593	1262.45	982.952	891.357		504.986	1045.59		775.601	1045.59		ENA2	1.3481	0.00888904	0.0363773
ENA21		720.122	330.539	363.036	640.451	515.643	792.822		720.122	691.52	956.06	640.451	1028.84	1134.65		789.234	934.649		1212.17	934.649		ENA21	0.771054	0.445567	0.461915
FAV2		48.1222	51.5394	3.03577	81.4506	26.6435	183.822		48.1222	107.825	7.99475	81.4506	53.1606	263.078		54.6474	132.563		83.9321	132.563		FAV2	1.57941	0.339332	0.376136
FBP1		1296.12	717.539	675.036	782.451	755.643	1205.82		1296.12	1501.16	1777.72	782.451	1507.71	1725.72		1525	1338.63		2342.22	1338.63		FBP1	0.57152	0.58866	0.55722
FDH1		2466.12	1500.54	1383.04	1796.45	1045.64	1918.82		2466.12	3139.27	3642.25	1796.45	2086.33	2746.14		3082.55	2209.64		4734.43	2209.64		FDH1	0.466717	0.119271	0.190967
FGR15		35.1222	10.5394	17.0358	38.4506	39.6435	68.8216		35.1222	22.0494	44.864	38.4506	79.099	98.4947		34.0119	72.0148		52.2383	72.0148		FGR15	1.37858	0.114504	0.1875
FKH2		17.1222	12.5394	1	10.4506	10.6435	12.8216		17.1222	26.2336	1	10.4506	21.2365	18.3497		14.7853	16.6789		22.7085	16.6789		FKH2	0.734481	0.825599	0.703958
FRP1		2452.12	1032.54	622.036	633.451	461.643	439.822		2452.12	2160.17	1638.14	633.451	921.099	629.455		2083.48	728.002		3199.98	728.002		FRP1	0.227502	0.00618734	0.027018
FRP2		264.122	129.539	95.0358	94.4506	85.6435	117.822		264.122	271.009	250.278	94.4506	170.881	168.622		261.803	144.651		402.099	144.651		FRP2	0.35974	0.0105444	0.0379863
FRP3		2278.12	1848.54	1865.04	461.451	369.643	599.822		2278.12	3867.32	4911.6	461.451	737.535	858.441		3685.68	685.809		5660.78	685.809		FRP3	0.121151	0.0179497	0.0524317
FTR1		3000.12	1203.54	682.036	2378.45	1165.64	1610.82		3000.12	2517.92	1796.15	2378.45	2325.76	2305.34		2438.06	2336.52		3744.58	2336.52		FTR1	0.623973	0.786443	0.682689
GAL1		1583.12	550.539	440.036	966.451	441.643	499.822		1583.12	1151.78	1158.84	966.451	881.194	715.325		1297.91	854.323		1993.45	854.323		GAL1	0.428566	0.0506948	0.102889
GAL4		330.122	144.539	158.036	300.451	158.643	214.822		330.122	302.39	416.19	300.451	316.535	307.444		349.567	308.143		536.895	308.143		GAL4	0.573936	0.297011	0.346624
GAP2		627.122	641.539	678.036	238.451	170.643	307.822		627.122	1342.16	1785.62	238.451	340.478	440.542		1251.63	339.824		1922.36	339.824		GAP2	0.176774	0.0562526	0.106658
GCA2		89.1222	40.5394	36.0358	82.4506	13.6435	39.8216		89.1222	84.8123	94.9008	82.4506	27.2223	56.991		89.6118	55.5546		137.633	55.5546		GCA2	0.403643	0.103759	0.175901
GCN4		1007.12	494.539	432.036	600.451	484.643	704.822		1007.12	1034.62	1137.77	600.451	966.99	1008.71		1059.84	858.718		1627.79	858.718		GCN4	0.527536	0.212319	0.285936
GIS2		431.122	277.539	193.036	169.451	151.643	312.822		431.122	580.639	508.363	169.451	302.568	447.698		506.708	306.572		778.244	306.572		GIS2	0.393928	0.0932528	0.1619
GNP1		2251.12	1031.54	993.036	4160.45	2407.64	2815.82		2251.12	2158.08	2615.18	4160.45	4803.88	4029.89		2341.46	4331.41		3596.21	4331.41		GNP1	1.20444	0.00198636	0.0130107
GPD2		41.1222	28.5394	28.0358	197.451	60.6435	332.822		41.1222	59.7071	73.8326	197.451	121	476.321		58.2207	264.924		89.4202	264.924		GPD2	2.96268	0.129194	0.196793
HAC1		260.122	148.539	108.036	234.451	178.643	364.822		260.122	310.758	284.514	234.451	356.44	522.118		285.132	371.003		437.929	371.003		HAC1	0.847176	0.367667	0.395379
HAP2		193.122	88.5394	66.0358	100.451	84.6435	131.822		193.122	185.233	173.906	100.451	168.886	188.658		184.087	152.665		282.736	152.665		HAP2	0.539954	0.313844	0.358928
HAP3		10.1222	1	1	1	1	2.82157		1	1	1	1	1	1		1	1		1	1		HAP3	1	1	0.766489
HAP43		332.122	195.539	98.0358	135.451	122.643	147.822		332.122	409.087	258.179	135.451	244.706	211.556		333.129	197.238		511.648	197.238		HAP43	0.385495	0.0664452	0.123715
HEM1		159.122	95.5394	91.0358	89.4506	82.6435	130.822		159.122	199.877	239.744	89.4506	164.895	187.227		199.581	147.191		306.534	147.191		HEM1	0.480178	0.236351	0.293994
HGT7		2133.12	819.539	658.036	2335.45	791.643	2223.82		2133.12	1714.55	1732.95	2335.45	1579.54	3182.64		1860.21	2365.88		2857.06	2365.88		HGT7	0.82808	0.353995	0.389395
HOG1		170.122	97.5394	89.0358	161.451	109.643	225.822		170.122	204.062	234.477	161.451	218.767	323.187		202.887	234.468		311.611	234.468		HOG1	0.752439	0.568286	0.545934
HSP104		5090.12	1824.54	1462.04	1648.45	1031.64	853.822		5090.12	3817.11	3850.29	1648.45	2058.4	1221.96		4252.51	1642.93		6531.36	1642.93		HSP104	0.251546	0.00570391	0.0257912
HSP70		7143.12	3113.54	2544.04	3070.45	2412.64	2543.82		7143.12	6513.82	6699.76	3070.45	4813.85	3640.62		6785.57	3841.64		10421.8	3841.64		HSP70	0.368614	0.00572741	0.0257912
HTA1		1631.12	714.539	579.036	835.451	668.643	972.822		1631.12	1494.88	1524.9	835.451	1334.12	1392.26		1550.3	1187.28		2381.08	1187.28		HTA1	0.498629	0.116071	0.18793
HTA2		977.122	455.539	325.036	502.451	334.643	573.822		977.122	953.031	855.987	502.451	667.701	821.23		928.713	663.794		1426.4	663.794		HTA2	0.465364	0.0557909	0.106658
HWP1		1684.12	607.539	333.036	5708.45	4544.64	3144.82		1684.12	1271.03	877.055	5708.45	9067.75	4500.74		1277.4	6425.65		1961.94	6425.65		HWP1	3.27515	0.020574	0.0548183
HYR1		667.122	257.539	94.0358	5211.45	3026.64	4086.82		667.122	538.797	247.645	5211.45	6038.94	5848.9		484.521	5699.76		744.168	5699.76		HYR1	7.65924	4.84427e-05	0.00525626
IFD6		1	1	1	1	1	1		1	1	1	1	1	1		1	1		1	1		IFD6	1	1	0.766489
IHD1		1375.12	649.539	412.036	2640.45	2305.64	2316.82		1375.12	1358.9	1085.1	2640.45	4600.36	3315.74		1273.04	3518.85		1955.24	3518.85		IHD1	1.7997	0.0182142	0.0524317
INO4		47.1222	30.5394	20.0358	23.4506	40.6435	40.8216		47.1222	63.8913	52.7645	23.4506	81.0943	58.4222		54.5927	54.3224		83.848	54.3224		INO4	0.647867	0.988399	0.766489
IRE1		148.122	57.5394	71.0358	126.451	170.643	133.822		148.122	120.378	187.074	126.451	340.478	191.52		151.858	219.483		233.236	219.483		IRE1	0.941033	0.364981	0.395379
IRO1		134.122	83.5394	29.0358	334.451	244.643	294.822		134.122	174.772	76.4662	334.451	488.128	421.937		128.454	414.838		197.29	414.838		IRO1	2.10269	0.00562466	0.0257912
KIP4		365.122	147.539	64.0358	1007.45	557.643	729.822		365.122	308.666	168.639	1007.45	1112.64	1044.49		280.809	1054.86		431.29	1054.86		KIP4	2.44583	0.000302896	0.00572308
KRE1		181.122	102.539	62.0358	479.451	414.643	554.822		181.122	214.522	163.372	479.451	827.322	794.038		186.339	700.27		286.195	700.27		KRE1	2.44683	0.010066	0.0371925
MAC1		43.1222	14.5394	8.03577	36.4506	25.6435	45.8216		43.1222	30.4178	21.1623	36.4506	51.1654	65.578		31.5675	51.0647		48.484	51.0647		MAC1	1.05323	0.138187	0.203191
MAE1		312.122	138.539	106.036	198.451	117.643	210.822		312.122	289.838	279.247	198.451	234.729	301.719		293.736	244.966		451.144	244.966		MAE1	0.54299	0.19946	0.271152
MBF1		1150.12	537.539	370.036	1822.45	860.643	1434.82		1150.12	1124.58	974.495	1822.45	1717.21	2053.46		1083.07	1864.37		1663.46	1864.37		MBF1	1.12078	0.00232735	0.0143057
MDM34		2557.12	1065.54	808.036	3103.45	1343.64	1721.82		2557.12	2229.21	2127.97	3103.45	2680.92	2464.2		2304.77	2749.52		3539.86	2749.52		MDM34	0.776733	0.122915	0.193484
MET28		410.122	217.539	195.036	402.451	445.643	483.822		410.122	455.113	513.63	402.451	889.175	692.426		459.622	661.351		705.926	661.351		MET28	0.936856	0.235204	0.293994
NDT80		245.122	126.539	135.036	223.451	195.643	228.822		245.122	264.732	355.619	223.451	390.36	327.48		288.491	313.764		443.089	313.764		NDT80	0.708128	0.692344	0.61967
NPR1		83.1222	41.5394	33.0358	120.451	40.6435	61.8216		83.1222	86.9044	87.0002	120.451	81.0943	88.4766		85.6756	96.6738		131.588	96.6738		NPR1	0.734672	0.416383	0.440691
NRG1		339.122	178.539	158.036	1	1	1		339.122	373.521	416.19	1	1	1		376.278	1		577.919	1		NRG1	0.00173035	7.29529e-05	0.00525626
PCK1		4576.12	2484.54	2675.04	3863.45	5091.64	5243.82		4576.12	5197.89	7044.75	3863.45	10159.2	7504.75		5606.25	7175.79		8610.56	7175.79		PCK1	0.833371	0.470159	0.46724
PES1		3.12224	1	1	3.45065	1	1		1	1	1	1	1	1		1	1		1	1		PES1	1	1	0.766489
PFK2		904.122	341.539	258.036	1608.45	1090.64	958.822		904.122	714.533	679.541	1608.45	2176.12	1372.23		766.065	1718.93		1176.59	1718.93		PFK2	1.46095	0.0185567	0.0524317
PGA13		491.122	260.539	115.036	1453.45	820.643	1008.82		491.122	545.073	302.949	1453.45	1637.4	1443.78		446.381	1511.54		685.59	1511.54		PGA13	2.20474	0.000386297	0.00572308
PGA17		228.122	148.539	170.036	30.4506	9.64345	28.8216		228.122	310.758	447.792	30.4506	19.2412	41.2483		328.891	30.3134		505.138	30.3134		PGA17	0.0600101	0.00974645	0.0369596
PGA25		79.1222	72.5394	96.0358	7.45065	1	1		79.1222	151.759	252.912	1	1	1		161.264	1		247.683	1		PGA25	0.00403741	0.0335265	0.0791994
PGA34		360.122	153.539	178.036	102.451	105.643	74.8216		360.122	321.219	468.86	102.451	210.786	107.082		383.4	140.106		588.858	140.106		PGA34	0.237928	0.0126548	0.0417708
PGA37		119.122	68.5394	48.0358	124.451	73.6435	49.8216		119.122	143.391	126.503	124.451	146.938	71.3026		129.672	114.23		199.161	114.23		PGA37	0.573558	0.547759	0.537246
PGA48		1155.12	410.539	313.036	1832.45	708.643	808.822		1155.12	858.887	824.385	1832.45	1413.93	1157.55		946.131	1467.98		1453.15	1467.98		PGA48	1.01021	0.0793213	0.141114
PGA53		128.122	98.5394	71.0358	32.4506	1	30.8216		128.122	206.154	187.074	32.4506	1	44.1106		173.783	25.8537		266.911	25.8537		PGA53	0.0968628	0.00524752	0.0257912
PGA7		2150.12	964.539	668.036	462.451	355.643	376.822		2150.12	2017.91	1759.28	462.451	709.602	539.292		1975.77	570.448		3034.55	570.448		PGA7	0.187984	0.000495495	0.00648847
PHO89		352.122	216.539	133.036	38.4506	13.6435	32.8216		352.122	453.021	350.352	38.4506	27.2223	46.9729		385.165	37.5486		591.569	37.5486		PHO89	0.0634729	0.000540331	0.00648847
PHR1		1000.12	589.539	419.036	1379.45	1123.64	1714.82		1000.12	1233.37	1103.54	1379.45	2241.96	2454.18		1112.34	2025.2		1708.43	2025.2		PHR1	1.18541	0.0529347	0.105528
PHR2		621.122	365.539	364.036	343.451	249.643	423.822		621.122	764.743	958.694	343.451	498.104	606.556		781.52	482.704		1200.32	482.704		PHR2	0.402145	0.0736863	0.132727
PIL1		3720.12	2007.54	1610.04	1992.45	1167.64	2591.82		3720.12	4199.96	4240.05	1992.45	2329.75	3709.31		4053.38	2677.17		6225.52	2677.17		PIL1	0.430032	0.0669656	0.123715
PIR1		1274.12	654.539	500.036	406.451	101.643	335.822		1274.12	1369.36	1316.85	406.451	202.805	480.614		1320.11	363.29		2027.54	363.29		PIR1	0.179178	0.00039716	0.00572308
PLB5		131.122	78.5394	41.0358	133.451	80.6435	123.822		131.122	164.312	108.068	133.451	160.905	177.208		134.501	157.188		206.578	157.188		PLB5	0.760915	0.33513	0.376136
POL1		71.1222	47.5394	34.0358	56.4506	19.6435	63.8216		71.1222	99.4569	89.6337	56.4506	39.1938	91.3389		86.7376	62.3278		133.219	62.3278		POL1	0.46786	0.234246	0.293994
PRA1		234.122	88.5394	49.0358	92.4506	117.643	164.822		234.122	185.233	129.136	92.4506	234.729	235.886		182.831	187.689		280.806	187.689		PRA1	0.668392	0.935563	0.766489
RBR1		83.1222	74.5394	29.0358	137.451	70.6435	326.822		83.1222	155.943	76.4662	137.451	140.952	467.734		105.177	248.712		161.54	248.712		RBR1	1.53963	0.27082	0.327943
RBR2		54.1222	49.5394	62.0358	20.4506	1	15.8216		54.1222	103.641	163.372	20.4506	1	22.6432		107.045	14.6979		164.409	14.6979		RBR2	0.0893987	0.0460719	0.099089
RBT1		1	1	1	1	1	1		1	1	1	1	1	1		1	1		1	1		RBT1	1	1	0.766489
RBT5		8121.12	4116.54	3184.04	1934.45	1543.64	1292.82		8121.12	8612.19	8385.21	1934.45	3079.97	1850.23		8372.84	2288.22		12859.7	2288.22		RBT5	0.177937	0.000133531	0.00572308
RCT1		2547.12	1629.54	1819.04	2444.45	1837.64	3819.82		2547.12	3409.15	4790.46	2444.45	3666.58	5466.78		3582.24	3859.27		5501.91	3859.27		RCT1	0.701441	0.812619	0.697014
RFG1		1096.12	453.539	375.036	665.451	551.643	930.822		1096.12	948.847	987.663	665.451	1100.67	1332.15		1010.88	1032.76		1552.59	1032.76		RFG1	0.665185	0.918285	0.764884
RFX2		76.1222	14.5394	12.0358	191.451	113.643	145.822		76.1222	30.4178	31.6964	191.451	226.748	208.694		46.0788	208.964		70.7717	208.964		RFX2	2.95265	0.000854167	0.00836749
RHR2		374.122	260.539	127.036	839.451	395.643	1789.82		374.122	545.073	334.551	839.451	789.412	2561.52		417.915	1396.79		641.869	1396.79		RHR2	2.17613	0.170217	0.235849
RIM101		1486.12	601.539	540.036	3173.45	1657.64	1546.82		1486.12	1258.48	1422.19	3173.45	3307.43	2213.75		1388.93	2898.21		2133.24	2898.21		RIM101	1.3586	0.0126483	0.0417708
RNR22		211.122	98.5394	64.0358	995.451	465.643	566.822		211.122	206.154	168.639	995.451	929.08	811.212		195.305	911.914		299.966	911.914		RNR22	3.04006	0.000207752	0.00572308
ROB1		310.122	157.539	124.036	782.451	464.643	506.822		310.122	329.587	326.65	782.451	927.085	725.343		322.12	811.626		494.739	811.626		ROB1	1.64051	0.00125556	0.0095224
RPN4		843.122	327.539	194.036	556.451	274.643	536.822		843.122	685.243	510.996	556.451	547.985	768.278		679.787	624.238		1044.07	624.238		RPN4	0.597886	0.667412	0.601088
RTA3		1	1	1	1	1	1		1	1	1	1	1	1		1	1		1	1		RTA3	1	1	0.766489
SAP1		1	16.5394	1	1	1	1		1	1	1	1	1	1		1	1		1	1		SAP1	1	1	0.766489
SAP10		25.1222	3.53941	1	15.4506	9.64345	5.82157		25.1222	7.40478	1	15.4506	19.2412	8.3316		11.1757	14.3412		17.1645	14.3412		SAP10	0.835511	0.708822	0.630502
SAP2		1	1	1	1	1	1		1	1	1	1	1	1		1	1		1	1		SAP2	1	1	0.766489
SAP4		1.12224	19.5394	1	514.451	333.643	1063.82		1.12224	40.8783	2.63352	514.451	665.706	1522.5		14.878	900.885		22.8509	900.885		SAP4	39.4245	0.0478026	0.101299
SAP5		891.122	306.539	93.0358	1634.45	1617.64	2312.82		891.122	641.309	245.011	1634.45	3227.62	3310.02		592.481	2724.03		909.982	2724.03		SAP5	2.9935	0.020923	0.0548183
SAP6		1	1	1	204.451	128.643	430.822		1	1	1	204.451	256.677	616.575		1	359.234		1	359.234		SAP6	359.234	0.0505787	0.102889
SAP9		436.122	228.539	205.036	357.451	180.643	424.822		436.122	478.126	539.965	357.451	360.431	607.988		484.738	441.956		744.501	441.956		SAP9	0.593628	0.653466	0.592229
SCW11		35.1222	21.5394	5.03577	1	1	1		35.1222	45.0625	13.2618	1	1	1		31.1488	1		47.841	1		SCW11	0.0209026	0.0325935	0.0782786
SCW4		365.122	252.539	330.036	10.4506	1	2.82157		365.122	528.336	869.154	10.4506	1	4.03812		587.538	5.16292		902.39	5.16292		SCW4	0.00572139	0.0172259	0.0517135
SEF1		178.122	84.5394	54.0358	277.451	212.643	237.822		178.122	176.864	142.304	277.451	424.279	340.361		165.764	347.364		254.594	347.364		SEF1	1.36438	0.0146591	0.0449441
SEF2		256.122	93.5394	50.0358	41.4506	43.6435	73.8216		256.122	195.693	131.77	41.4506	87.0801	105.65		194.529	78.0604		298.773	78.0604		SEF2	0.26127	0.0457056	0.099089
SGA1		27.1222	11.5394	1	42.4506	38.6435	66.8216		27.1222	24.1415	1	42.4506	77.1038	95.6324		17.4213	71.7289		26.757	71.7289		SGA1	2.68075	0.0369615	0.0859057
SIN3		178.122	84.5394	81.0358	142.451	114.643	119.822		178.122	176.864	213.409	142.451	228.744	171.484		189.465	180.893		290.997	180.893		SIN3	0.621632	0.775049	0.676876
SIT1		793.122	296.539	170.036	541.451	320.643	530.822		793.122	620.388	447.792	541.451	639.767	759.691		620.434	646.97		952.915	646.97		SIT1	0.678937	0.833072	0.706151
SMC2		13.1222	8.53941	1	0.450649	1.64345	11.8216		13.1222	17.8653	1	0.450649	3.27912	16.9186		10.6625	6.88278		16.3764	6.88278		SMC2	0.420287	0.624833	0.574966
SOD4		191.122	118.539	101.036	109.451	56.6435	190.822		191.122	247.996	266.079	109.451	113.018	273.096		235.066	165.188		361.034	165.188		SOD4	0.457543	0.298266	0.346624
SOD5		2491.12	1174.54	903.036	4945.45	3976.64	3983.82		2491.12	2457.25	2378.16	4945.45	7934.44	5701.49		2442.18	6193.79		3750.9	6193.79		SOD5	1.65128	0.0139382	0.0436629
SOD6		55.1222	16.5394	15.0358	396.451	146.643	172.822		55.1222	34.602	39.5969	396.451	292.592	247.335		43.1071	312.126		66.2074	312.126		SOD6	4.71436	0.00379869	0.0210535
SOG2		70.1222	36.5394	46.0358	87.4506	90.6435	74.8216		70.1222	76.4439	121.236	87.4506	180.857	107.082		89.2674	125.13		137.104	125.13		SOG2	0.912662	0.333968	0.376136
SSB1		916.122	587.539	497.036	638.451	616.643	1213.82		916.122	1229.19	1308.95	638.451	1230.36	1737.17		1151.42	1202		1768.45	1202		SSB1	0.67969	0.888744	0.744581
STF2		11392.1	5251.54	4553.04	21208.5	7667.64	10279.8		11392.1	10986.7	11990.5	21208.5	15298.9	14712.1		11456.4	17073.2		17595.8	17073.2		STF2	0.970299	0.0551679	0.106658
STP2		1187.12	564.539	391.036	2208.45	922.643	1085.82		1187.12	1181.07	1029.8	2208.45	1840.91	1553.98		1132.66	1867.78		1739.64	1867.78		STP2	1.07366	0.0200267	0.0544498
SUT1		146.122	92.5394	47.0358	121.451	117.643	117.822		146.122	193.601	123.869	121.451	234.729	168.622		154.531	174.934		237.342	174.934		SUT1	0.737055	0.626437	0.574966
TEC1		836.122	322.539	251.036	5882.45	1994.64	2132.82		836.122	674.783	661.107	5882.45	3979.83	3052.41		724.004	4304.9		1111.99	4304.9		TEC1	3.87136	0.0127545	0.0417708
TPK1		98.1222	28.5394	30.0358	67.4506	26.6435	57.8216		98.1222	59.7071	79.0997	67.4506	53.1606	82.7519		78.9764	67.7877		121.299	67.7877		TPK1	0.558851	0.468926	0.46724
TPK2		148.122	78.5394	48.0358	138.451	57.6435	110.822		148.122	164.312	126.503	138.451	115.014	158.603		146.312	137.356		224.719	137.356		TPK2	0.611235	0.619992	0.574966
TPS2		1839.12	670.539	422.036	2560.45	1124.64	1482.82		1839.12	1402.83	1111.44	2560.45	2243.96	2122.15		1451.13	2308.85		2228.77	2308.85		TPS2	1.03593	0.0260293	0.0658038
TRR1		239.122	145.539	125.036	182.451	138.643	304.822		239.122	304.482	329.284	182.451	276.63	436.248		290.963	298.443		446.885	298.443		TRR1	0.66783	0.92894	0.766489
TRX1		624.122	386.539	326.036	327.451	237.643	563.822		624.122	808.677	858.62	327.451	474.161	806.919		763.807	536.177		1173.12	536.177		TRX1	0.457053	0.224931	0.293994
TTR1		503.122	320.539	339.036	406.451	294.643	564.822		503.122	670.599	892.856	406.451	587.891	808.35		688.859	600.897		1058.01	600.897		TTR1	0.567952	0.615985	0.574966
TUP1		275.122	157.539	174.036	273.451	234.643	234.822		275.122	329.587	458.326	273.451	468.175	336.067		354.345	359.231		544.233	359.231		TUP1	0.660068	0.953665	0.766489
TYE7		2844.12	1102.54	706.036	3627.45	1167.64	2078.82		2844.12	2306.62	1859.36	3627.45	2329.75	2975.13		2336.7	2977.44		3588.9	2977.44		TYE7	0.829626	0.244907	0.301633
UCF1		22857.1	10132.5	7161.04	42100.5	19844.6	23816.8		22857.1	21198.2	18858.7	42100.5	39595.2	34085.7		20971.4	38593.8		32209.6	38593.8		UCF1	1.19821	0.00260353	0.0150067
UGA32		72.1222	57.5394	36.0358	53.4506	68.6435	68.8216		72.1222	120.378	94.9008	53.4506	136.962	98.4947		95.8003	96.3023		147.138	96.3023		UGA32	0.654503	0.98649	0.766489
UGP1		587.122	321.539	295.036	459.451	296.643	636.822		587.122	672.691	776.981	459.451	591.881	911.393		678.931	654.242		1042.76	654.242		UGP1	0.627414	0.873006	0.735673
UME6		120.122	38.5394	10.0358	331.451	175.643	204.822		120.122	80.6281	26.4294	331.451	350.455	293.132		75.7266	325.013		116.307	325.013		UME6	2.79443	0.00145834	0.0105073
UPC2		64.1222	22.5394	10.0358	43.4506	16.6435	28.8216		64.1222	47.1546	26.4294	43.4506	33.208	41.2483		45.9021	39.3023		70.5002	39.3023		UPC2	0.557478	0.591636	0.55722
WH11		11451.1	5851.54	4568.04	28657.5	8550.64	29275.8		11451.1	12242	12030	28657.5	17060.8	41898.4		11907.7	29205.5		18288.8	29205.5		WH11	1.5969	0.0735977	0.132727
YHB1		2545.12	1461.54	1656.04	478.451	272.643	567.822		2545.12	3057.68	4361.2	478.451	543.995	812.643		3321.33	611.696		5101.18	611.696		YHB1	0.119913	0.00790001	0.0334821
YWP1		721.122	267.539	129.036	67.4506	34.6435	122.822		721.122	559.718	339.818	67.4506	69.1227	175.777		540.219	104.117		829.714	104.117		YWP1	0.125485	0.0198773	0.0544498
ZAP1		179.122	58.5394	74.0358	67.4506	76.6435	89.8216		179.122	122.47	194.974	67.4506	152.924	128.549		165.522	116.308		254.223	116.308		ZAP1	0.457503	0.217127	0.287046
ZCF20		60.1222	35.5394	12.0358	23.4506	3.64345	16.8216		60.1222	74.3518	31.6964	23.4506	7.26964	24.0744		55.3901	18.2649		85.0728	18.2649		ZCF20	0.214697	0.0534596	0.105528
ZCF3		75.1222	59.5394	34.0358	51.4506	75.6435	144.822		75.1222	124.562	89.6337	51.4506	150.928	207.263		96.4393	136.547		148.12	136.547		ZCF3	0.921872	0.449126	0.462279
ZCF31		12.1222	9.53941	4.03577	13.4506	7.64345	17.8216		12.1222	19.9573	10.6283	13.4506	15.2507	25.5055		14.236	18.069		21.8648	18.069		ZCF31	0.826396	0.464046	0.46724
ZCF34		37.1222	18.5394	21.0358	8.45065	5.64345	8.82157		37.1222	38.7862	55.398	8.45065	11.2602	12.6251		43.7688	10.7786		67.2238	10.7786		ZCF34	0.160339	0.00521421	0.0257912
ZCF39		200.122	110.539	76.0358	231.451	171.643	313.822		200.122	231.259	200.241	231.451	342.473	449.129		210.541	341.018		323.366	341.018		ZCF39	1.05459	0.109864	0.181971
ZCF7		4.12224	4.53941	1	1	1	0.821571		4.12224	9.49687	1	1	1.99526	1.1758		4.87304	1.39035		7.48442	1.39035		ZCF7	0.185766	0.236068	0.293994
ZRT1		134.122	77.5394	54.0358	81.4506	79.6435	92.8216		134.122	162.22	142.304	81.4506	158.909	132.843		146.215	124.401		224.57	124.401		ZRT1	0.553952	0.418978	0.440691
ZRT2		568.122	241.539	194.036	173.451	234.643	308.822		568.122	505.323	510.996	173.451	468.175	441.973		528.147	361.2		811.173	361.2		ZRT2	0.445281	0.157979	0.221018
orf19.1424		110.122	83.5394	53.0358	61.4506	45.6435	60.8216		110.122	174.772	139.671	61.4506	91.0706	87.0454		141.522	79.8555		217.361	79.8555		orf19.1424	0.367387	0.0417197	0.0949628
orf19.1534		98.1222	51.5394	18.0358	112.451	135.643	112.822		98.1222	107.825	47.4975	112.451	270.644	161.466		84.4817	181.52		129.754	181.52		orf19.1534	1.39896	0.126246	0.195614
orf19.1691		134.122	40.5394	3.03577	105.451	16.6435	219.822		134.122	84.8123	7.99475	105.451	33.208	314.6		75.6431	151.086		116.179	151.086		orf19.1691	1.30046	0.458293	0.46724
orf19.1862		1117.12	707.539	618.036	1736.45	1000.64	2273.82		1117.12	1480.24	1627.61	1736.45	1996.54	3254.2		1408.32	2329.07		2163.02	2329.07		orf19.1862	1.07677	0.13494	0.200463
orf19.2125		2461.12	1285.54	1173.04	1997.45	1240.64	1798.82		2461.12	2689.47	3089.21	1997.45	2475.41	2574.4		2746.6	2349.09		4218.46	2349.09		orf19.2125	0.556859	0.19511	0.267766
orf19.3615		120.122	71.5394	51.0358	141.451	72.6435	178.822		120.122	149.667	134.404	141.451	144.943	255.922		134.731	180.772		206.931	180.772		orf19.3615	0.873585	0.298275	0.346624
orf19.409		1311.12	592.539	390.036	2316.45	1084.64	1756.82		1311.12	1239.65	1027.17	2316.45	2164.15	2514.29		1192.65	2331.63		1831.76	2331.63		orf19.409	1.27289	0.00100522	0.0085207
orf19.411		265.122	109.539	85.0358	372.451	185.643	246.822		265.122	229.167	223.943	372.451	370.407	353.241		239.411	365.366		367.707	365.366		orf19.411	0.993634	0.000917997	0.00836749
orf19.4174		77.1222	51.5394	48.0358	81.4506	40.6435	65.8216		77.1222	107.825	126.503	81.4506	81.0943	94.2012		103.817	85.582		159.451	85.582		orf19.4174	0.536731	0.291697	0.346624
orf19.449		1738.12	692.539	414.036	9748.45	3313.64	3613.82		1738.12	1448.86	1090.37	9748.45	6611.58	5171.96		1425.78	7177.33		2189.84	7177.33		orf19.449	3.27756	0.0135133	0.0432726
orf19.4706		496.122	300.539	215.036	365.451	218.643	487.822		496.122	628.757	566.3	365.451	436.251	698.151		563.726	499.951		865.818	499.951		orf19.4706	0.577431	0.587243	0.55722
orf19.5517		28.1222	51.5394	20.0358	144.451	90.6435	361.822		28.1222	107.825	52.7645	144.451	180.857	517.825		62.904	281.044		96.6133	281.044		orf19.5517	2.90896	0.146186	0.212782
orf19.5626		1783.12	615.539	393.036	3784.45	919.643	1379.82		1783.12	1287.77	1035.07	3784.45	1834.93	1974.75		1368.65	2531.37		2102.09	2531.37		orf19.5626	1.20422	0.155376	0.219506
orf19.5848		93.1222	45.5394	19.0358	138.451	70.6435	87.8216		93.1222	95.2727	50.131	138.451	140.952	125.687		79.5087	135.03		122.116	135.03		orf19.5848	1.10575	0.0228559	0.0588131
orf19.6578		696.122	278.539	238.036	2707.45	1376.64	1350.82		696.122	582.731	626.871	2707.45	2746.76	1933.24		635.241	2462.49		975.657	2462.49		orf19.6578	2.52393	0.00238264	0.0143057
orf19.6660		231.122	123.539	86.0358	228.451	136.643	296.822		231.122	258.456	226.577	228.451	272.639	424.799		238.718	308.63		366.644	308.63		orf19.6660	0.84177	0.310766	0.358251
orf19.670.2		14616.1	6516.54	5688.04	22883.5	11627.6	10385.8		14616.1	13633.2	14979.5	22883.5	23200.2	14863.8		14409.6	20315.8		22131.5	20315.8		orf19.670.2	0.917958	0.0988407	0.169559
ARP3		61.1222	50.5394	30.0358	62.4506	33.6435	69.8216		61.1222	105.733	79.0997	62.4506	67.1275	99.9258		81.985	76.5013		125.92	76.5013		ARP3	0.607541	0.769914	0.676491
CLN3		494.122	334.539	197.036	523.451	343.643	599.822		494.122	699.888	518.897	523.451	685.658	858.441		570.969	689.183		876.942	689.183		CLN3	0.785894	0.367449	0.395379
CMK2		84.1222	59.5394	26.0358	81.4506	56.6435	134.822		84.1222	124.562	68.5656	81.4506	113.018	192.951		92.4166	129.14		141.941	129.14		CMK2	0.909814	0.378763	0.404294
YRA1		219.122	105.539	79.0358	155.451	159.643	184.822		219.122	220.798	208.142	155.451	318.53	264.509		216.021	246.163		331.783	246.163		YRA1	0.741941	0.565071	0.545934
orf19.3456		7.12224	20.5394	1	12.4506	0.643455	14.8216		7.12224	42.9704	1	12.4506	1.28386	21.212		17.0309	11.6488		26.1574	11.6488		orf19.3456	0.445336	0.725823	0.641663
Sum		211337	101017	80249	324574	162672	226791									211334	324585
NF		1	2.09209	2.63352	1	1.99526	1.43116									1.53588	1

## Sheet: nrg1 vs Ref strain
					nrg1-78048/78048_Ear	nrg1-78042/78042_Ear
				ACE2	3.46214	0.670788
				ACS1	1.02377	0.217503
				ACS2	1.08587	0.867619
				ADH5	0.730142	1.20844
				AHR1	1.21396	7.91878
				ALS1	0.427145	0.438
				ALS2	4.86638	0.307618
				ALS3	0.31386	5.68902
				ALS4	4.22319	0.368495
				ALS5	1.39635	1
				ALS6	8.58033	1
				ALS7	2.04106	0.886852
				ALS9	1.51927	0.453349
				AOX2	1.16874	0.592785
				ARG1	1.61876	0.468924
				ARG81	0.791588	0.313493
				BCR1	1.58229	0.813219
				BRG1	1.02295	0.763472
				CAP1	1.25551	1.01903
				CAT1	1.2369	0.284316
				CDC10	1.00592	1.29631
				CDR1	0.961537	0.697876
				CDR2	35.9304	1.67426
				CHT2	0.895243	2.25068
				CHT3	0.0979929	0.00353777
				CIT1	1.09444	0.442825
				CPH1	1.89664	1.2693
				CPH2	1.01293	0.891593
				CRH11	0.741662	0.453408
				CSA1	0.073025	0.16032
				CSH1	1.27772	1.34201
				DAK2	2.56104	0.953565
				DDR48	1.11579	0.536217
				DFG5	1.09086	0.887462
				ECE1	0.0614904	4.17267
				ECM331	0.791899	0.974444
				EFG1	1.83092	2.43837
				ELF1	1.50852	0.525566
				ENA2	1.77924	1.3481
				ENA21	0.745169	0.771054
				FAV2	2.84844	1.57941
				FBP1	1.00404	0.57152
				FDH1	0.999403	0.466717
				FGR15	2.08555	1.37858
				FKH2	3.25424	0.734481
				FRP1	0.113701	0.227502
				FRP2	0.163399	0.35974
				FRP3	0.978122	0.121151
				FTR1	0.613869	0.623973
				GAL1	0.371482	0.428566
				GAL4	1.54602	0.573936
				GAP2	2.34721	0.176774
				GCA2	3.52476	0.403643
				GCN4	0.727513	0.527536
				GIS2	1.44715	0.393928
				GNP1	0.807687	1.20444
				GPD2	3.2089	2.96268
				HAC1	1.05465	0.847176
				HAP2	0.647784	0.539954
				HAP3	4.91375	1
				HAP43	0.631033	0.385495
				HEM1	1.00481	0.480178
				HGT7	0.207535	0.82808
				HOG1	1.46611	0.752439
				HSP104	5.54457	0.251546
				HSP70	8.37015	0.368614
				HTA1	0.509555	0.498629
				HTA2	0.656803	0.465364
				HWP1	0.350684	3.27515
				HYR1	0.569884	7.65924
				IFD6	7.96654	1
				IHD1	0.812457	1.7997
				INO4	1.14961	0.647867
				IRE1	1.53025	0.941033
				IRO1	1.02088	2.10269
				KIP4	0.640312	2.44583
				KRE1	1.78106	2.44683
				MAC1	1.33388	1.05323
				MAE1	1.60379	0.54299
				MBF1	1.23123	1.12078
				MDM34	0.690819	0.776733
				MET28	1.0458	0.936856
				NDT80	0.824069	0.708128
				NPR1	1.41724	0.734672
				NRG1	0.000723036	0.00173035
				PCK1	0.831117	0.833371
				PES1	46.233	1
				PFK2	1.24152	1.46095
				PGA13	4.20632	2.20474
				PGA17	0.350331	0.0600101
				PGA25	0.709071	0.00403741
				PGA34	0.124991	0.237928
				PGA37	1.08316	0.573558
				PGA48	0.279753	1.01021
				PGA53	3.10066	0.0968628
				PGA7	0.112526	0.187984
				PHO89	0.291263	0.0634729
				PHR1	0.746759	1.18541
				PHR2	1.13853	0.402145
				PIL1	1.11317	0.430032
				PIR1	1.10662	0.179178
				PLB5	0.870885	0.760915
				POL1	1.78532	0.46786
				PRA1	0.124374	0.668392
				RBR1	3.43147	1.53963
				RBR2	2.5333	0.0893987
				RBT1	15.3593	1
				RBT5	0.129195	0.177937
				RCT1	0.992981	0.701441
				RFG1	1.47178	0.665185
				RFX2	1.26677	2.95265
				RHR2	2.27956	2.17613
				RIM101	0.593055	1.3586
				RNR22	1.07552	3.04006
				ROB1	0.975021	1.64051
				RPN4	3.45317	0.597886
				RTA3	62.0025	1
				SAP1	36.4381	1
				SAP10	2.58255	0.835511
				SAP2	8.82973	1
				SAP4	2.19608	39.4245
				SAP5	0.429333	2.9935
				SAP6	1.41756	359.234
				SAP9	0.39803	0.593628
				SCW11	0.155123	0.0209026
				SCW4	0.124621	0.00572139
				SEF1	0.642143	1.36438
				SEF2	0.470341	0.26127
				SGA1	1.33578	2.68075
				SIN3	1.27962	0.621632
				SIT1	0.418715	0.678937
				SMC2	3.65689	0.420287
				SOD4	1.0763	0.457543
				SOD5	0.333744	1.65128
				SOD6	0.421288	4.71436
				SOG2	1.29941	0.912662
				SSB1	1.79678	0.67969
				STF2	0.815984	0.970299
				STP2	0.915407	1.07366
				SUT1	0.625649	0.737055
				TEC1	0.885715	3.87136
				TPK1	0.649386	0.558851
				TPK2	1.5348	0.611235
				TPS2	1.04621	1.03593
				TRR1	0.679988	0.66783
				TRX1	1.33033	0.457053
				TTR1	2.00223	0.567952
				TUP1	1.39399	0.660068
				TYE7	0.974904	0.829626
				UCF1	0.90258	1.19821
				UGA32	1.41411	0.654503
				UGP1	1.63559	0.627414
				UME6	0.97422	2.79443
				UPC2	1.62006	0.557478
				WH11	3.08864	1.5969
				YHB1	0.301623	0.119913
				YWP1	1.19539	0.125485
				ZAP1	0.443243	0.457503
				ZCF20	0.301428	0.214697
				ZCF3	0.901417	0.921872
				ZCF31	6.84723	0.826396
				ZCF34	1.8636	0.160339
				ZCF39	0.88017	1.05459
				ZCF7	10.0344	0.185766
				ZRT1	0.106452	0.553952
				ZRT2	0.259385	0.445281
				orf19.1424	1.80011	0.367387
				orf19.1534	0.28105	1.39896
				orf19.1691	2.95444	1.30046
				orf19.1862	1.91288	1.07677
				orf19.2125	0.986749	0.556859
				orf19.3615	0.530836	0.873585
				orf19.409	0.914704	1.27289
				orf19.411	0.916993	0.993634
				orf19.4174	0.858569	0.536731
				orf19.449	0.937946	3.27756
				orf19.4706	1.03729	0.577431
				orf19.5517	3.47008	2.90896
				orf19.5626	0.651942	1.20422
				orf19.5848	0.70706	1.10575
				orf19.6578	1.52432	2.52393
				orf19.6660	1.34298	0.84177
				orf19.670.2	1.29289	0.917958
				ARP3	1.54162	0.607541
				CLN3	1.44178	0.785894
				CMK2	1.71744	0.909814
				YRA1	1.27914	0.741941
				orf19.3456	1.4761	0.445336
