# Supplementary material for: The role of the C. albicans transcriptional repressor NRG1 during filamentation and disseminated candidiasis is strain dependent
Source: mSphere. 2024 Feb 20;9(3):e00785-23. doi: 10.1128/msphere.00785-23 (PMC10964420; doi:10.1128/msphere.00785-23)
Supplement: Table S3 — Oligonucleotides. [file msphere.00785-23-s0008.xlsx]

## Sheet: PCR Primer
Primer Number	Primer Name	Sequence	Description
SNR52_F	SNR52_F	AAGAAAGAAAGAAAACCAGGAGTGAA	Forward primer for amplification of SNR52 promoter
sgRNA_R	sgRNA_R	ACAAATATTTAAACTCGGGACCTGG	Reverse primer for amplification of sgRNA scaffold
SNR52/N	SNR52_F_N	GCGGCCGCAAGTGATTAGACT	Forward primer for 3rd round of PCR for construction of sgRNA expression cassette
sgRNA/N	sgRNA_R_N	GCAGCTCAGTGATTAAGAGTAAAGATGG	Reverse primer for 3rd round of PCR for construction of sgRNA expression cassette
CAS9_F	CaCas9_F	ATCTCATTAGATTTGGAACTTGTGGGTT	Forward primer for Cas9 amplification
CAS9_R	CaCas9_R	TTCGAGCGTCCCAAAACCTTCT	Reverse primer for Cas9 amplification
NRG1.P1	NRG1_KO_F	taacaataaaacatcgttatcctgtttctcatctcaaaatttttccctgctagtttcattaagaatcaaacaatcattACGGCCAGTGAATTGTAATA	Forward primer to KO NRG1
NRG1.P2	NRG1_KO_R	cagtaaccataacaaaaaaaaactaaacccaagcaattaaccatccaaatttaacccgttttataatacaattttgaccacatTCGGAATTAACCCTCACTAA	Reverse primer to KO NRG1
NRG1.P3	sgRNA_F_NRG1	cttttgatcatgccaaaataGTTTTAGAGCTAGAAATAGCAAGTTAAA	Forward primer for amplification of sgRNA scaffold with overlapping NRG1 guide sequence
NRG1.P4	SNR52_R/NRG1	tattttggcatgatcaaaagCAAATTAAAAATAGTTTACGCAAGTC	Reverse primer for amplification of sgRNA scaffold with overlapping NRG1 guide sequence
NRG1.P5	NRG1_F-252	CTACTATATGGGACCACCAG	Forward check in primer
NRG1.P6	NRG1_R-908	TTTGTTCCAACATGTGAAGC	Reverse check in primer

## Sheet: qPCR Primer 
Primer name	Sequence
Ca_qPCR_ACT1_F	GGTGATGAAGCCCAATCC
Ca_qPCR_ACT1_R	TTGGATTCATTGGAGCTTCGG
Ca_qPCR_NRG1_F	ACCAACAACCCATGTACCAAAAC
Ca_qPCR_NRG1_R	ATTAGCCCTGGAGATGGTCTGA
